# Supplementary material for: The catastrophic financial burden of extrapulmonary tuberculosis and asset index-based inequality analysis: A prospective cohort study analysing patients’ impoverishment
Source: PLOS Glob Public Health. 2026 Feb 9;6(2):e0005730. doi: 10.1371/journal.pgph.0005730 (PMC12885288; doi:10.1371/journal.pgph.0005730)
Supplement: S1 Data — (CSV) [file pgph.0005730.s001.csv]

,"Study_no","Age_groups","Gender","Marital_status","EPTB_category","EPTB_manifestations","Education","Occupation","Salary_categories","Number_of_family_members","Previous_tb_recoded","Family_history_of_tb","Self_medication","Hospitalization_staus","Comorbidity_dm_hiv_tb","Total_diagnostic_delay_cats","No_of_HFs_seeked","No_of_visits_to_HFs","Time_to_reach_nearest_HF","Distance_to_this_HF","Durati…
1,1,"16-29 yr","Male","Unmarried","EPTB positive","Lymphadenitis","Primay or below","Unemployed","High","5-7","No",0,1,"Inpatient","No","2 weeks TD",0,1,3,"Below 30 min","Below 10 min","Regional Hospital","Above 30 days","25- 50%",0,2.05714285714286,5.14285714285714,0,1.02857142857143,3.28733766233766,14,4,2
2,2,"Under 15 yr","Male",NA,"EPTB positive","Lymphadenitis","Primay or below","Private Employed","Low","1-4","No",0,0,"Outpatient","No","1-6 months TD",0,1,3,"30- 60 min","Below 10 min","Regional Hospital","Above 30 days","Below 25%",0,3.08571428571429,6.17142857142857,2.05714285714286,1.02857142857143,1.09577922077922,60,0,0
3,5,"30-44 yr","Male","Married","EPTB positive","Lymphadenitis","Middle or Secondary","Private Employed","Low","5-7","No",0,0,"Outpatient","Yes","2-4 weeks TD",1,1,2,"30- 60 min","Below 10 min","Regional Hospital","Above 30 days","51- 75%",5.14285714285714,5.14285714285714,10.2857142857143,10.2857142857143,5.14285714285714,1.53409090909091,25,5,3
4,6,"16-29 yr","Female","Unmarried","EPTB positive","Lymphadenitis","Primay or below","Unemployed","High-middle","5-7","Yes",0,0,"Outpatient","Yes","1-6 months TD",2,2,3,"Above 60 min","Below 10 min","Dispensary","Above 30 days","25- 50%",0,5.14285714285714,10.2857142857143,5.14285714285714,1.02857142857143,5.11363636363636,90,60,3
5,7,"16-29 yr","Male","Married","EPTB negative","Lymphadenitis","Higher","Private Employed","High","5-7","No",0,0,"Outpatient","No","2-4 weeks TD",0,1,3,"Above 60 min","10- 60 min","Regional Hospital","Above 30 days","25- 50%",5.14285714285714,5.14285714285714,10.2857142857143,5.14285714285714,2.05714285714286,7.88961038961039,30,16,2
6,15,"Above 45 yr","Male","Married","EPTB positive","Lymphadenitis","Primay or below","Private Employed","Low-middle","1-4","No",0,0,"Outpatient","Yes","1-6 months TD",2,4,2,"Below 30 min","Below 10 min","Dispensary","16- 30 days","Below 25%",123.428571428571,82.2857142857143,205.714285714286,82.2857142857143,20.5714285714286,1.09577922077922,240,120,3
7,19,"16-29 yr","Female","Unmarried","EPTB positive","Lymphadenitis","Middle or Secondary","Private Employed","High-middle","5-7","No",1,1,"Outpatient","No","1-6 months TD",1,1,2,"Below 30 min","Below 10 min","Private Hospital","16- 30 days","Below 25%",0,3.08571428571429,5.14285714285714,1.54285714285714,0.514285714285714,3.06818181818182,180,60,1
8,20,"30-44 yr","Female","Unmarried","EPTB positive","Lymphadenitis","Primay or below","Unemployed","Very low","5-7","Yes",0,1,"Outpatient","Yes","1-6 months TD",2,2,3,"30- 60 min","Below 10 min","District Hospital","Above 30 days","25- 50%",30.8571428571429,15.4285714285714,123.428571428571,25.7142857142857,10.2857142857143,0.438311688311688,180,150,2
9,25,"16-29 yr","Male","Married","EPTB positive","Lymphadenitis","Higher","Govt Employed","Very high","1-4","No",0,1,"Outpatient","No","2 weeks TD",1,2,1,"Below 30 min","Below 10 min","Private Hospital","Below 15 days","25- 50%",15.4285714285714,5.14285714285714,25.7142857142857,2.05714285714286,30.8571428571429,2.41071428571429,14,4,4
10,26,"Under 15 yr","Female",NA,"EPTB positive","Lymphadenitis","Primay or below","Govt Employed","Very high","1-4","No",0,1,"Outpatient","No","2-4 weeks TD",3,3,1,"Below 30 min","Below 10 min","Private Hospital","Above 30 days","Below 25%",0,5.14285714285714,5.14285714285714,7.2,3.08571428571429,4.82142857142857,120,105,0
11,28,"Under 15 yr","Female",NA,"EPTB positive","Lymphadenitis","Middle or Secondary","Private Employed","Very high","5-7","No",0,0,"Inpatient","No","2 weeks TD",2,2,3,"30- 60 min","Below 10 min","Dispensary","16- 30 days","51- 75%",5.14285714285714,5.14285714285714,7.2,2.05714285714286,1.02857142857143,4.82142857142857,30,23,1
12,29,"16-29 yr","Male","Unmarried","EPTB positive","Lymphadenitis","Higher","Unemployed","Very high","1-4","No",0,0,"Inpatient","No","2-4 weeks TD",2,2,2,"Below 30 min","Below 10 min","Dispensary","Below 15 days","25- 50%",0,5.14285714285714,10.2857142857143,5.14285714285714,5.14285714285714,3.21428571428571,45,30,2
13,30,"16-29 yr","Male","Unmarried","EPTB negative","Lymphadenitis","Primay or below","Private Employed","High","1-4","No",0,0,"Inpatient","Yes","2 weeks TD",3,3,3,"Above 60 min","Below 10 min","Private Hospital","16- 30 days","51- 75%",0,2.05714285714286,4.11428571428571,1.02857142857143,3.08571428571429,5.25974025974026,30,20,2
14,31,"Above 45 yr","Female","Married","EPTB positive","Lymphadenitis","Primay or below","Housewife","High","5-7","No",0,0,"Outpatient","No","1-6 months TD",0,1,1,"Below 30 min","Below 10 min","Regional Hospital","16- 30 days","51- 75%",0,0,5.14285714285714,3.08571428571429,2.05714285714286,5.25974025974026,30,0,1
15,36,"Under 15 yr","Female",NA,"EPTB positive","Lymphadenitis","Primay or below","Private Employed","High","8-10","No",0,1,"Outpatient","No","1-6 months TD",1,1,3,"Above 60 min","Below 10 min","Private Hospital","16- 30 days","51- 75%",0,0,6.17142857142857,4.11428571428571,2.05714285714286,5.25974025974026,60,30,5
16,48,"16-29 yr","Male","Unmarried","EPTB positive","Lymphadenitis","Middle or Secondary","Unemployed","Very high","1-4","No",0,1,"Outpatient","No","1 week TD",2,2,3,"Above 60 min","10- 60 min","Dispensary","Below 15 days","25- 50%",0,0,12.3428571428571,6.17142857142857,2.05714285714286,9.64285714285714,14,9,2
17,55,"Under 15 yr","Male",NA,"EPTB positive","Lymphadenitis","Primay or below","Private Employed","Very high","5-7","Yes",0,1,"Outpatient","Yes","2-4 weeks TD",2,2,1,"Below 30 min","Below 10 min","Dispensary","Below 15 days","Below 25%",5.14285714285714,10.2857142857143,30.8571428571429,12.3428571428571,3.08571428571429,6.42857142857143,60,39,0
18,68,"16-29 yr","Male","Unmarried","EPTB positive","Lymphadenitis","Higher","Unemployed","High","5-7","No",1,0,"Inpatient","No","1-6 months TD",0,0,3,"Above 60 min","60- 120 min","Regional Hospital","Below 15 days","25- 50%",0,3.08571428571429,12.3428571428571,7.2,3.08571428571429,78.8961038961039,120,0,2
19,69,"16-29 yr","Male","Unmarried","EPTB positive","Lymphadenitis","Primay or below","Unemployed","High-middle","1-4","No",1,1,"Inpatient","No","1 week TD",2,2,2,"30- 60 min","Above 120 min","Regional Hospital","16- 30 days","51- 75%",10.2857142857143,5.14285714285714,30.8571428571429,15.4285714285714,5.14285714285714,110.454545454545,14,7,0
20,70,"16-29 yr","Female","Married","EPTB positive","Lymphadenitis","Middle or Secondary","Housewife","High","8-10","No",0,0,"Inpatient","No","2 weeks TD",1,1,2,"Below 30 min","60- 120 min","Regional Hospital","Below 15 days","25- 50%",5.14285714285714,5.14285714285714,25.7142857142857,3.08571428571429,2.05714285714286,64.4318181818182,14,7,4
21,73,"16-29 yr","Male","Unmarried","EPTB negative","Lymphadenitis","Primay or below","Private Employed","Very high","5-7","No",0,0,"Outpatient","Yes","2-4 weeks TD",1,1,3,"Above 60 min","Below 10 min","Regional Hospital","Below 15 days","25- 50%",10.2857142857143,10.2857142857143,25.7142857142857,7.2,3.08571428571429,8.03571428571428,30,9,9
22,75,"16-29 yr","Female","Unmarried","EPTB positive","Lymphadenitis","Higher","Unemployed","Very high","5-7","Yes",0,0,"Inpatient","Yes","1-6 months TD",0,0,2,"30- 60 min","Below 10 min","Regional Hospital","16- 30 days","25- 50%",0,5.14285714285714,15.4285714285714,3.08571428571429,2.05714285714286,6.42857142857143,60,0,0
23,77,"16-29 yr","Male","Unmarried","EPTB positive","Lymphadenitis","Middle or Secondary","Govt Employed","Low-middle","1-4","No",0,0,"Outpatient","No","1-6 months TD",1,1,2,"30- 60 min","Below 10 min","Regional Hospital","Below 15 days","Below 25%",0,5.14285714285714,15.4285714285714,2.05714285714286,3.08571428571429,3.6525974025974,60,0,11
24,79,"Under 15 yr","Male",NA,"EPTB positive","Lymphadenitis","Primay or below","Private Employed","Very high","5-7","Yes",0,0,"Outpatient","Yes","1-6 months TD",0,1,1,"Below 30 min","Below 10 min","Regional Hospital","Below 15 days","25- 50%",5.14285714285714,5.14285714285714,15.4285714285714,4.11428571428571,1.02857142857143,6.42857142857143,90,0,1
25,80,"16-29 yr","Female","Married","EPTB positive","Lymphadenitis","Middle or Secondary","Private Employed","Low","1-4","Yes",0,0,"Outpatient","Yes","6-12 months TD",0,1,1,"Below 30 min","Below 10 min","Regional Hospital","Below 15 days","25- 50%",10.2857142857143,5.14285714285714,20.5714285714286,4.62857142857143,0.514285714285714,1.31493506493507,365,0,0
26,84,"16-29 yr","Female","Married","EPTB positive","Lymphadenitis","Middle or Secondary","Housewife","High","1-4","No",0,0,"Inpatient","No","2-4 weeks TD",0,0,1,"Below 30 min","Below 10 min","Regional Hospital","Below 15 days","25- 50%",0,0,0,0,0,5.25974025974026,21,0,1
27,85,"16-29 yr","Female","Unmarried","EPTB positive","Lymphadenitis","Middle or Secondary","Unemployed","Very high","5-7","Yes",0,0,"Outpatient","Yes","2-4 weeks TD",1,1,2,"Below 30 min","Below 10 min","Regional Hospital","Below 15 days","Below 25%",0,0,10.2857142857143,3.08571428571429,2.05714285714286,4.82142857142857,14,0,1
28,89,"Under 15 yr","Male",NA,"EPTB positive","Lymphadenitis","Primay or below","Govt Employed","Very high","5-7","No",0,0,"Outpatient","No","1-6 months TD",1,1,2,"Below 30 min","Below 10 min","Regional Hospital","16- 30 days","51- 75%",10.2857142857143,5.14285714285714,10.2857142857143,4.62857142857143,0.514285714285714,6.42857142857143,28,0,30
29,90,"16-29 yr","Male","Unmarried","EPTB positive","Lymphadenitis","Middle or Secondary","Unemployed","High-middle","11-20","No",1,0,"Outpatient","No","1-6 months TD",1,1,1,"Below 30 min","Below 10 min","Regional Hospital","16- 30 days","51- 75%",0,0,5.14285714285714,4.11428571428571,1.02857142857143,3.57954545454545,28,0,4
30,91,"30-44 yr","Female","Married","EPTB positive","Lymphadenitis","Primay or below","Housewife","Low-middle","5-7","No",0,1,"Outpatient","No","1-6 months TD",3,3,3,"Above 60 min","Below 10 min","Dispensary","Below 15 days","76- 100%",0,5.14285714285714,20.5714285714286,4.11428571428571,1.02857142857143,2.92207792207792,60,30,2
31,92,"16-29 yr","Female","Married","EPTB positive","Lymphadenitis","Primay or below","Housewife","High-middle","5-7","No",0,1,"Outpatient","No","2-4 weeks TD",2,2,3,"30- 60 min","Below 10 min","Dispensary","16- 30 days","76- 100%",0,10.2857142857143,12.3428571428571,0,2.05714285714286,3.06818181818182,30,10,2
32,94,"16-29 yr","Female","Married","EPTB positive","Lymphadenitis","Primay or below","Private Employed","High","5-7","No",0,1,"Outpatient","No","2-4 weeks TD",2,2,3,"Above 60 min","60- 120 min","Dispensary","Below 15 days","51- 75%",5.14285714285714,5.14285714285714,15.4285714285714,4.62857142857143,0.514285714285714,47.3376623376623,30,16,5
33,98,"16-29 yr","Female","Married","EPTB positive","Lymphadenitis","Middle or Secondary","Housewife","Very high","1-4","Yes",0,0,"Outpatient","Yes","2-4 weeks TD",2,2,3,"30- 60 min","10- 60 min","Dispensary","Above 30 days","76- 100%",20.5714285714286,5.14285714285714,41.1428571428571,25.7142857142857,10.2857142857143,19.2857142857143,60,45,3
34,100,"Above 45 yr","Female","Married","EPTB positive","Lymphadenitis","Primay or below","Housewife","High","11-20","No",0,0,"Outpatient","Yes","1 week TD",1,2,2,"30- 60 min","Below 10 min","Dispensary","16- 30 days","51- 75%",5.14285714285714,5.14285714285714,5.14285714285714,10.2857142857143,5.14285714285714,6.57467532467533,14,9,1
35,101,"16-29 yr","Female","Unmarried","EPTB positive","Lymphadenitis","Primay or below","Unemployed","High","1-4","No",0,0,"Inpatient","No","2-4 weeks TD",0,0,2,"Below 30 min","Below 10 min","Regional Hospital","Below 15 days","51- 75%",0,0,0,0,0,6.57467532467533,30,0,0
36,102,"16-29 yr","Female","Unmarried","EPTB positive","Lymphadenitis","Primay or below","Govt Employed","Very low","8-10","No",0,0,"Outpatient","No","2-4 weeks TD",0,0,1,"Below 30 min","Below 10 min","Regional Hospital","Below 15 days","25- 50%",0,0,0,0,0,0.219155844155844,21,0,0
37,103,"30-44 yr","Male","Married","EPTB positive","Lymphadenitis","Primay or below","Private Employed","High","5-7","No",0,1,"Inpatient","Yes","1 week TD",1,1,3,"Below 30 min","60- 120 min","Dispensary","16- 30 days","51- 75%",8.22857142857143,5.14285714285714,10.2857142857143,7.2,10.2857142857143,47.3376623376623,14,7,0
38,104,"Above 45 yr","Male","Married","EPTB positive","Lymphadenitis","Primay or below","Govt Employed","High","1-4","No",0,0,"Outpatient","No","2 weeks TD",1,1,3,"30- 60 min","Below 10 min","District Hospital","Below 15 days","25- 50%",0,3.08571428571429,6.17142857142857,0,1.02857142857143,5.25974025974026,30,16,0
39,105,"Under 15 yr","Male",NA,"EPTB positive","Lymphadenitis","Primay or below","Private Employed","Very high","5-7","No",1,0,"Outpatient","No","1-6 months TD",1,1,3,"30- 60 min","Below 10 min","Dispensary","Below 15 days","25- 50%",0,5.14285714285714,10.2857142857143,2.05714285714286,3.08571428571429,4.01785714285714,180,60,1
40,106,"Above 45 yr","Male","Married","EPTB positive","Lymphadenitis","Primay or below","Govt Employed","Very high","1-4","No",0,0,"Outpatient","No","1 week TD",1,1,1,"Below 30 min","Below 10 min","Dispensary","Below 15 days","51- 75%",0,0,15.4285714285714,4.11428571428571,1.02857142857143,2.41071428571429,14,7,0
41,107,"16-29 yr","Female","Married","EPTB positive","Lymphadenitis","Primay or below","Housewife","Very high","5-7","No",0,0,"Inpatient","No","1-6 months TD",1,1,1,"Below 30 min","Below 10 min","Regional Hospital","Below 15 days","25- 50%",10.2857142857143,5.14285714285714,20.5714285714286,10.2857142857143,5.14285714285714,6.42857142857143,90,30,1
42,108,"16-29 yr","Male","Married","EPTB positive","Lymphadenitis","Higher","Unemployed","High-middle","5-7","No",0,0,"Outpatient","No","1-6 months TD",1,1,2,"30- 60 min","Below 10 min","Dispensary","Below 15 days","25- 50%",0,0,8.22857142857143,1.54285714285714,0.514285714285714,2.55681818181818,90,30,8
43,109,"Above 45 yr","Male","Married","EPTB positive","Lymphadenitis","Primay or below","Private Employed","Low","1-4","No",0,0,"Outpatient","No","2 weeks TD",2,2,2,"Below 30 min","Below 10 min","District Hospital","Below 15 days","25- 50%",0,0,3.6,1.02857142857143,0.514285714285714,0.438311688311688,90,80,0
44,110,"16-29 yr","Female","Married","EPTB negative","Lymphadenitis","Middle or Secondary","Housewife","High","5-7","No",1,0,"Inpatient","No","1-6 months TD",2,2,1,"Above 60 min","10- 60 min","Dispensary","16- 30 days","25- 50%",0,0,10.2857142857143,4.62857142857143,0.514285714285714,8.54707792207792,90,60,8
45,111,"Under 15 yr","Female",NA,"EPTB positive","Lymphadenitis","Middle or Secondary","Unemployed","High-middle","5-7","No",0,0,"Outpatient","No","2-4 weeks TD",0,0,1,"Below 30 min","Below 10 min","Dispensary","Below 15 days","25- 50%",0,0,4.11428571428571,0.822857142857143,0.205714285714286,1.53409090909091,14,0,1
46,112,"16-29 yr","Female","Unmarried","EPTB negative","Lymphadenitis","Middle or Secondary","Housewife","High-middle","5-7","No",0,0,"Inpatient","No","1-6 months TD",1,1,3,"Above 60 min","Below 10 min","District Hospital","16- 30 days","76- 100%",5.14285714285714,5.14285714285714,12.3428571428571,2.05714285714286,1.02857142857143,1.53409090909091,120,30,2
47,113,"30-44 yr","Female","Unmarried","EPTB positive","Lymphadenitis","Primay or below","Unemployed","High","5-7","No",0,0,"Inpatient","Yes","2-4 weeks TD",1,2,1,"Below 30 min","Below 10 min","Dispensary","16- 30 days","76- 100%",10.2857142857143,5.14285714285714,15.4285714285714,15.4285714285714,5.14285714285714,2.62987012987013,30,16,1
48,114,"16-29 yr","Female","Unmarried","EPTB positive","Lymphadenitis","Higher","Unemployed","Very high","5-7","No",1,0,"Outpatient","No","2-4 weeks TD",0,1,1,"Below 30 min","Below 10 min","Regional Hospital","Below 15 days","25- 50%",0,0,4.11428571428571,0.822857142857143,0.205714285714286,4.01785714285714,14,0,1
49,115,"16-29 yr","Male","Unmarried","EPTB positive","Lymphadenitis","Middle or Secondary","Unemployed","High-middle","1-4","No",0,0,"Outpatient","No","2-4 weeks TD",1,1,1,"Below 30 min","Below 10 min","Regional Hospital","Below 15 days","25- 50%",0,0,5.14285714285714,1.85142857142857,0.205714285714286,1.53409090909091,30,0,0
50,116,"Above 45 yr","Female","Married","EPTB positive","Lymphadenitis","Middle or Secondary","Housewife","High-middle","8-10","No",0,0,"Outpatient","No","1-6 months TD",1,1,1,"Below 30 min","Below 10 min","Dispensary","Below 15 days","51- 75%",0,5.14285714285714,20.5714285714286,4.11428571428571,1.02857142857143,1.53409090909091,60,15,2
51,117,"16-29 yr","Male","Unmarried","EPTB positive","Lymphadenitis","Higher","Govt Employed","High-middle","11-20","No",0,0,"Outpatient","No","1-6 months TD",1,1,1,"Below 30 min","Below 10 min","Dispensary","Below 15 days","25- 50%",0,0,8.22857142857143,1.54285714285714,0.514285714285714,1.53409090909091,60,30,1
52,119,"Above 45 yr","Male","Married","EPTB positive","Lymphadenitis","Primay or below","Govt Employed","High","5-7","No",0,0,"Outpatient","No","2-4 weeks TD",2,2,1,"Below 30 min","Below 10 min","Dispensary","16- 30 days","25- 50%",0,0,12.3428571428571,6.17142857142857,2.05714285714286,3.28733766233766,60,40,0
53,121,"Under 15 yr","Female","Unmarried","EPTB positive","Lymphadenitis","Middle or Secondary","Unemployed","High","1-4","No",0,0,"Outpatient","No","1-6 months TD",1,1,1,"Below 30 min","Below 10 min","Dispensary","Below 15 days","51- 75%",0,0,3.08571428571429,1.85142857142857,0.205714285714286,2.62987012987013,240,210,11
54,122,"16-29 yr","Female","Married","EPTB positive","Lymphadenitis","Middle or Secondary","Housewife","Low","5-7","No",0,0,"Inpatient","No","1-6 months TD",0,0,2,"Below 30 min","Below 10 min","Regional Hospital","Below 15 days","25- 50%",0,0,0,0,0,1.09577922077922,90,0,2
55,124,"30-44 yr","Female","Unmarried","EPTB positive","Lymphadenitis","Primay or below","Housewife","High","1-4","No",1,0,"Outpatient","No","1-6 months TD",1,1,3,"Above 60 min","10- 60 min","Dispensary","Below 15 days","25- 50%",0,0,12.3428571428571,7.2,3.08571428571429,15.7792207792208,90,30,2
56,127,"30-44 yr","Female","Married","EPTB positive","Lymphadenitis","Primay or below","Housewife","High","5-7","No",0,0,"Inpatient","No","2 weeks TD",1,1,2,"Above 60 min","Below 10 min","Dispensary","Above 30 days","76- 100%",10.2857142857143,5.14285714285714,15.4285714285714,8.22857142857143,2.05714285714286,2.62987012987013,30,20,0
57,132,"30-44 yr","Female","Married","EPTB positive","Lymphadenitis","Middle or Secondary","Housewife","Very high","5-7","No",1,0,"Outpatient","No","1-6 months TD",1,2,1,"30- 60 min","Below 10 min","Regional Hospital","Below 15 days","25- 50%",0,5.14285714285714,12.3428571428571,2.05714285714286,1.02857142857143,6.42857142857143,270,210,5
58,134,"30-44 yr","Female","Married","EPTB negative","Lymphadenitis","Primay or below","Housewife","High-middle","1-4","No",0,0,"Inpatient","No","2 weeks TD",1,1,2,"Above 60 min","Below 10 min","Regional Hospital","Below 15 days","25- 50%",0,0,6.17142857142857,1.02857142857143,1.02857142857143,4.09090909090909,14,7,4
59,135,"16-29 yr","Female","Married","EPTB positive","Lymphadenitis","Middle or Secondary","Housewife","Very high","8-10","No",0,0,"Outpatient","No","2-4 weeks TD",1,2,1,"Above 60 min","Below 10 min","Dispensary","Below 15 days","51- 75%",10.2857142857143,5.14285714285714,10.2857142857143,4.11428571428571,1.02857142857143,6.42857142857143,30,15,3
60,136,"16-29 yr","Female","Married","EPTB positive","Lymphadenitis","Primay or below","Private Employed","Very high","5-7","No",0,0,"Outpatient","No","2-4 weeks TD",1,2,2,"30- 60 min","Below 10 min","District Hospital","Below 15 days","25- 50%",0,5.14285714285714,8.22857142857143,5.14285714285714,2.05714285714286,6.42857142857143,30,23,10
61,139,"16-29 yr","Female","Married","EPTB positive","Lymphadenitis","Primay or below","Housewife","High","5-7","No",0,0,"Inpatient","No","1-6 months TD",1,2,1,"Above 60 min","Below 10 min","Health Center/Others","Below 15 days","25- 50%",10.2857142857143,5.14285714285714,25.7142857142857,8.22857142857143,2.05714285714286,6.57467532467533,150,60,22
62,141,"30-44 yr","Female","Married","EPTB negative","Lymphadenitis","Middle or Secondary","Housewife","Very low","5-7","No",0,1,"Outpatient","No","1-6 months TD",2,3,2,"30- 60 min","Below 10 min","District Hospital","Below 15 days","25- 50%",0,0,4.11428571428571,0,1.02857142857143,0.36525974025974,60,30,4
63,142,"Under 15 yr","Male",NA,"EPTB negative","Lymphadenitis","Primay or below","Unemployed","High","8-10","No",0,0,"Outpatient","No","2 weeks TD",2,3,2,"Above 60 min","Below 10 min","Regional Hospital","Below 15 days","25- 50%",10.2857142857143,5.14285714285714,25.7142857142857,8.22857142857143,2.05714285714286,4.60227272727273,30,23,5
64,144,"16-29 yr","Female","Married","EPTB positive","Lymphadenitis","Middle or Secondary","Housewife","High","5-7","No",0,0,"Outpatient","No","6-12 months TD",1,2,1,"30- 60 min","Below 10 min","Regional Hospital","Below 15 days","51- 75%",0,0,4.11428571428571,0.822857142857143,0.205714285714286,3.28733766233766,365,125,17
65,145,"16-29 yr","Male","Unmarried","EPTB negative","Lymphadenitis","Higher","Unemployed","Low","5-7","No",0,0,"Outpatient","No","1-6 months TD",0,1,2,"Below 30 min","Below 10 min","Regional Hospital","Below 15 days","25- 50%",0,5.14285714285714,10.2857142857143,12.3428571428571,3.08571428571429,0.657467532467533,14,0,19
66,146,"30-44 yr","Male","Married","EPTB negative","Lymphadenitis","Primay or below","Private Employed","High-middle","8-10","No",0,1,"Outpatient","No","2-4 weeks TD",1,1,1,"Below 30 min","Below 10 min","Dispensary","Below 15 days","25- 50%",0,0,5.14285714285714,1.54285714285714,0.514285714285714,2.04545454545455,14,7,17
67,147,"16-29 yr","Male","Unmarried","EPTB negative","Lymphadenitis","Primay or below","Govt Employed","Very low","5-7","No",0,0,"Outpatient","No","6-12 months TD",3,4,2,"Below 30 min","Below 10 min","Dispensary","Below 15 days","Below 25%",25.7142857142857,10.2857142857143,46.2857142857143,15.4285714285714,5.14285714285714,0.438311688311688,547.5,367.5,19
68,149,"16-29 yr","Male","Married","EPTB negative","Lymphadenitis","Primay or below","Private Employed","Very high","8-10","No",0,0,"Outpatient","No","1-6 months TD",1,1,1,"Below 30 min","Below 10 min","Dispensary","Below 15 days","25- 50%",0,5.14285714285714,15.4285714285714,8.22857142857143,2.05714285714286,4.01785714285714,90,30,1
69,150,"Under 15 yr","Male",NA,"EPTB negative","Lymphadenitis","Primay or below","Govt Employed","Very high","5-7","No",0,0,"Outpatient","No","1-6 months TD",2,3,1,"30- 60 min","Below 10 min","Dispensary","Below 15 days","25- 50%",30.8571428571429,20.5714285714286,51.4285714285714,46.2857142857143,5.14285714285714,6.42857142857143,45,15,21
70,152,"Under 15 yr","Male",NA,"EPTB negative","Lymphadenitis","Primay or below","Private Employed","Low-middle","1-4","No",0,0,"Outpatient","No","1-6 months TD",2,2,3,"Below 30 min","Below 10 min","Dispensary","Below 15 days","25- 50%",0,0,10.2857142857143,4.62857142857143,0.514285714285714,2.92207792207792,45,15,18
71,153,"Above 45 yr","Male","Married","EPTB negative","Lymphadenitis","Middle or Secondary","Unemployed","Low-middle","1-4","No",0,0,"Inpatient","No","2-4 weeks TD",0,0,2,"Below 30 min","Below 10 min","Regional Hospital","Below 15 days","25- 50%",0,5.14285714285714,10.2857142857143,4.11428571428571,1.02857142857143,1.09577922077922,NA,NA,3
72,154,"16-29 yr","Female","Unmarried","EPTB negative","Lymphadenitis","Primay or below","Govt Employed","Very high","5-7","No",0,0,"Outpatient","No","Above 12 months TD",1,1,1,"Below 30 min","Below 10 min","Regional Hospital","Below 15 days","25- 50%",0,0,10.2857142857143,7.2,3.08571428571429,4.01785714285714,3,7,3
73,155,"30-44 yr","Female","Married","EPTB negative","Lymphadenitis","Primay or below","Housewife","Low","5-7","No",0,0,"Outpatient","No","1-6 months TD",1,1,1,"Below 30 min","Below 10 min","Regional Hospital","Below 15 days","25- 50%",0,0,8.22857142857143,1.54285714285714,0.514285714285714,0.657467532467533,120,30,17
74,158,"Above 45 yr","Female","Married","EPTB negative","Lymphadenitis","Primay or below","Housewife","Very low","8-10","No",0,1,"Outpatient","No","1-6 months TD",3,3,1,"Below 30 min","Below 10 min","Dispensary","Below 15 days","25- 50%",0,5.14285714285714,5.14285714285714,8.22857142857143,2.05714285714286,0.438311688311688,1460,1340,8
75,159,"16-29 yr","Female","Married","EPTB positive","Pleuritis","Middle or Secondary","Private Employed","Low-middle","5-7","No",0,0,"Outpatient","No","1-6 months TD",0,0,1,"Above 60 min","10- 60 min","Regional Hospital","Below 15 days","51- 75%",0,0,0,0,0,5.84415584415584,365,330,0
76,166,"16-29 yr","Female","Unmarried","EPTB positive","Lymphadenitis","Middle or Secondary","Unemployed","High-middle","8-10","No",0,0,"Outpatient","No","2 weeks TD",2,2,1,"Below 30 min","Below 10 min","Dispensary","Below 15 days","25- 50%",0,4.11428571428571,14.4,6.17142857142857,1.02857142857143,2.04545454545455,21,11,0
77,168,"Above 45 yr","Male","Married","EPTB positive","Lymphadenitis","Primay or below","Private Employed","High","8-10","No",0,0,"Inpatient","No","1 week TD",2,2,3,"Below 30 min","Below 10 min","Health Center/Others","Below 15 days","76- 100%",10.2857142857143,10.2857142857143,30.8571428571429,15.4285714285714,5.14285714285714,1.9724025974026,7,4,0
78,170,"16-29 yr","Female","Unmarried","EPTB positive","Pleuritis","Primay or below","Unemployed","Very high","5-7","No",0,0,"Outpatient","No","2 weeks TD",0,0,1,"Below 30 min","Below 10 min","Health Center/Others","16- 30 days","25- 50%",0,0,0,0,0,3.21428571428571,4,0,4
79,171,"30-44 yr","Female","Married","EPTB positive","Lymphadenitis","Primay or below","Govt Employed","Very high","5-7","Yes",0,0,"Outpatient","Yes","1-6 months TD",2,2,1,"Below 30 min","Below 10 min","Dispensary","Below 15 days","25- 50%",0,0,12.3428571428571,6.17142857142857,2.05714285714286,3.21428571428571,14,0,19
80,172,"16-29 yr","Male","Unmarried","EPTB negative","Lymphadenitis","Middle or Secondary","Private Employed","Very high","5-7","No",0,1,"Outpatient","No","1-6 months TD",2,2,1,"Below 30 min","Below 10 min","Dispensary","Below 15 days","Below 25%",0,0,8.22857142857143,5.14285714285714,2.05714285714286,3.21428571428571,30,16,20
81,173,"Under 15 yr","Male",NA,"EPTB negative","Lymphadenitis","Primay or below","Private Employed","High-middle","8-10","No",1,0,"Outpatient","No","1 week TD",2,2,1,"Below 30 min","Below 10 min","Dispensary","Below 15 days","Below 25%",0,0,8.22857142857143,1.54285714285714,0.514285714285714,2.55681818181818,7,5,4
82,174,"16-29 yr","Male","Unmarried","EPTB positive","Lymphadenitis","Middle or Secondary","Govt Employed","High","1-4","No",0,1,"Outpatient","No","1 week TD",3,3,1,"Below 30 min","Below 10 min","Dispensary","Below 15 days","25- 50%",20.5714285714286,10.2857142857143,41.1428571428571,36,15.4285714285714,5.25974025974026,21,16,2
83,175,"16-29 yr","Female","Married","EPTB negative","Lymphadenitis","Primay or below","Govt Employed","High-middle","5-7","No",0,1,"Outpatient","No","1-6 months TD",0,1,2,"Below 30 min","10- 60 min","Regional Hospital","Above 30 days","25- 50%",20.5714285714286,10.2857142857143,8.22857142857143,6.17142857142857,6.17142857142857,12.2727272727273,120,0,5
84,177,"Above 45 yr","Female","Widow","EPTB negative","Lymphadenitis","Primay or below","Unemployed","High-middle","5-7","Yes",0,0,"Outpatient","Yes","1-6 months TD",2,2,1,"Below 30 min","Below 10 min","Dispensary","Above 30 days","76- 100%",0,0,3.08571428571429,1.54285714285714,0.514285714285714,2.55681818181818,365,335,2
85,179,"Above 45 yr","Male","Married","EPTB negative","Lymphadenitis","Middle or Secondary","Govt Employed","Very high","8-10","No",0,0,"Outpatient","No","1-6 months TD",2,2,1,"Below 30 min","Below 10 min","Dispensary","16- 30 days","51- 75%",0,0,4.11428571428571,0,1.02857142857143,3.21428571428571,30,15,17
86,180,"16-29 yr","Female","Married","EPTB negative","Lymphadenitis","Primay or below","Private Employed","Low","5-7","No",0,0,"Outpatient","No","2 weeks TD",0,0,1,"Below 30 min","Below 10 min","Regional Hospital","Below 15 days","25- 50%",0,0,4.11428571428571,0.822857142857143,0.205714285714286,1.09577922077922,7,0,3
87,181,"16-29 yr","Female","Married","EPTB positive","Lymphadenitis","Primay or below","Govt Employed","Low-middle","5-7","No",0,0,"Inpatient","No","1-6 months TD",2,2,1,"Above 60 min","10- 60 min","Dispensary","Above 30 days","Below 25%",15.4285714285714,10.2857142857143,36,15.4285714285714,5.14285714285714,17.5324675324675,60,15,9
88,183,"Under 15 yr","Male",NA,"EPTB negative","Lymphadenitis","Primay or below","Govt Employed","Low-middle","5-7","No",0,0,"Outpatient","No","2 weeks TD",0,0,1,"Below 30 min","Below 10 min","Regional Hospital","16- 30 days","25- 50%",0,0,5.14285714285714,2.57142857142857,0.514285714285714,1.8262987012987,14,4,3
89,184,"16-29 yr","Female","Married","EPTB negative","Lymphadenitis","Primay or below","Housewife","High-middle","8-10","No",0,0,"Outpatient","No","1-6 months TD",2,3,1,"Below 30 min","Below 10 min","Dispensary","16- 30 days","25- 50%",0,0,6.17142857142857,2.05714285714286,1.02857142857143,2.04545454545455,60,0,1
90,185,"16-29 yr","Female","Married","EPTB positive","Lymphadenitis","Primay or below","Private Employed","Very high","1-4","No",0,0,"Outpatient","No","2 weeks TD",2,2,1,"30- 60 min","Below 10 min","Dispensary","16- 30 days","25- 50%",0,0,0,0.822857142857143,0.205714285714286,6.42857142857143,30,26,7
91,190,"16-29 yr","Female","Unmarried","EPTB positive","Lymphadenitis","Primay or below","Govt Employed","High","1-4","No",0,0,"Outpatient","No","1-6 months TD",0,0,1,"Below 30 min","Below 10 min","Dispensary","Above 30 days","51- 75%",5.14285714285714,10.2857142857143,10.2857142857143,3.08571428571429,2.05714285714286,1.9724025974026,120,0,5
92,192,"Above 45 yr","Male","Married","EPTB negative","Lymphadenitis","Primay or below","Unemployed","Very high","5-7","Yes",1,0,"Inpatient","Yes","2-4 weeks TD",2,2,2,"30- 60 min","Below 10 min","Dispensary","16- 30 days","25- 50%",0,0,0,1.02857142857143,1.02857142857143,8.03571428571428,30,22,13
93,195,"16-29 yr","Female","Unmarried","EPTB positive","Lymphadenitis","Primay or below","Unemployed","High","1-4","No",0,0,"Outpatient","No","1-6 months TD",2,1,1,"Below 30 min","Below 10 min","Dispensary","16- 30 days","25- 50%",0,5.14285714285714,20.5714285714286,7.2,3.08571428571429,1.9724025974026,30,28,36
94,196,"30-44 yr","Female","Married","EPTB negative","Lymphadenitis","Primay or below","Housewife","High","1-4","No",1,1,"Inpatient","No","1 week TD",0,0,2,"Above 60 min","Below 10 min","Regional Hospital","Below 15 days","76- 100%",0,0,6.17142857142857,2.57142857142857,1.54285714285714,6.57467532467533,7,5,5
95,197,"30-44 yr","Female","Married","EPTB negative","Lymphadenitis","Primay or below","Unemployed","Low-middle","5-7","No",0,0,"Outpatient","No","1-6 months TD",2,2,1,"Above 60 min","10- 60 min","Dispensary","16- 30 days","25- 50%",10.2857142857143,5.14285714285714,10.2857142857143,7.2,3.08571428571429,4.38311688311688,21,7,17
96,198,"16-29 yr","Female","Married","EPTB positive","Lymphadenitis","Primay or below","Housewife","High","11-20","No",0,0,"Outpatient","No","2-4 weeks TD",1,2,1,"30- 60 min","Below 10 min","Dispensary","16- 30 days","25- 50%",0,0,10.2857142857143,8.22857142857143,2.05714285714286,5.25974025974026,30,16,1
97,200,"Above 45 yr","Female","Married","EPTB negative","Lymphadenitis","Primay or below","Housewife","Very high","5-7","No",1,0,"Outpatient","No","2-4 weeks TD",1,2,1,"Below 30 min","Below 10 min","Dispensary","16- 30 days","25- 50%",0,0,7.2,2.57142857142857,0.514285714285714,3.21428571428571,30,26,16
98,201,"30-44 yr","Male","Unmarried","EPTB negative","Lymphadenitis","Middle or Secondary","Govt Employed","High-middle","8-10","No",1,0,"Outpatient","No","1-6 months TD",0,0,3,"30- 60 min","Below 10 min","Regional Hospital","Above 30 days","25- 50%",0,0,3.08571428571429,1.54285714285714,0.514285714285714,4.09090909090909,45,31,17
99,202,"30-44 yr","Female","Married","EPTB negative","Lymphadenitis","Primay or below","Housewife","Low","5-7","No",0,0,"Outpatient","No","1-6 months TD",0,0,1,"Below 30 min","Below 10 min","Dispensary","Above 30 days","51- 75%",0,0,4.11428571428571,5.14285714285714,1.02857142857143,1.53409090909091,365,275,14
100,205,"30-44 yr","Male","Unmarried","EPTB negative","Lymphadenitis","Primay or below","Govt Employed","Very high","1-4","No",0,0,"Outpatient","No","2-4 weeks TD",2,2,2,"Above 60 min","10- 60 min","Dispensary","Above 30 days","Below 25%",10.2857142857143,5.14285714285714,12.3428571428571,6.17142857142857,2.05714285714286,11.25,42,28,6
101,206,"Under 15 yr","Male",NA,"EPTB negative","Lymphadenitis","Primay or below","Unemployed","Very high","5-7","No",0,0,"Outpatient","No","2 weeks TD",1,1,1,"Below 30 min","Below 10 min","Regional Hospital","Below 15 days","Below 25%",0,0,0,0.822857142857143,0.205714285714286,3.21428571428571,7,5,6
102,207,"16-29 yr","Female","Unmarried","EPTB negative","Lymphadenitis","Primay or below","Unemployed","High","5-7","No",0,0,"Outpatient","No","2-4 weeks TD",2,2,1,"Below 30 min","Below 10 min","Dispensary","Above 30 days","Below 25%",0,0,7.2,2.57142857142857,0.514285714285714,1.9724025974026,45,31,9
103,208,"Under 15 yr","Male",NA,"EPTB negative","Lymphadenitis","Primay or below","Govt Employed","High","1-4","No",1,1,"Outpatient","No","2-4 weeks TD",2,2,1,"Below 30 min","Below 10 min","Dispensary","Above 30 days","25- 50%",0,0,3.08571428571429,1.02857142857143,1.02857142857143,1.9724025974026,180,166,10
104,209,"16-29 yr","Female","Married","EPTB negative","Lymphadenitis","Middle or Secondary","Housewife","High","8-10","No",0,0,"Outpatient","No","2-4 weeks TD",2,3,2,"Above 60 min","Below 10 min","Dispensary","Above 30 days","25- 50%",0,0,9.77142857142857,7.71428571428571,3.08571428571429,6.57467532467533,60,58,18
105,210,"16-29 yr","Female","Unmarried","EPTB positive","Lymphadenitis","Middle or Secondary","Unemployed","High","5-7","No",1,0,"Outpatient","No","2-4 weeks TD",1,1,1,"Below 30 min","Below 10 min","Regional Hospital","16- 30 days","Below 25%",0,0,1.02857142857143,0.822857142857143,0.205714285714286,1.9724025974026,30,24,12
106,211,"Above 45 yr","Male","Widow","EPTB negative","Lymphadenitis","Primay or below","Unemployed","Very high","5-7","No",0,0,"Outpatient","Yes","2 weeks TD",2,2,2,"Below 30 min","Below 10 min","Dispensary","Below 15 days","Below 25%",0,0,7.2,3.08571428571429,2.05714285714286,3.21428571428571,12,8,6
107,212,"16-29 yr","Male","Unmarried","EPTB negative","Lymphadenitis","Primay or below","Govt Employed","Very high","1-4","No",0,0,"Outpatient","No","2-4 weeks TD",2,2,1,"Below 30 min","Below 10 min","Dispensary","16- 30 days","Below 25%",0,5.14285714285714,10.2857142857143,4.62857142857143,0.514285714285714,4.01785714285714,20,15,17
108,214,"Above 45 yr","Male","Married","EPTB negative","Lymphadenitis","Primay or below","Govt Employed","Low","1-4","No",0,0,"Outpatient","No","2 weeks TD",2,2,1,"Below 30 min","Below 10 min","Dispensary","Below 15 days","Below 25%",0,0,5.14285714285714,4.11428571428571,1.02857142857143,0.657467532467533,60,58,6
109,215,"Above 45 yr","Female","Married","EPTB negative","Lymphadenitis","Primay or below","Private Employed","Low","8-10","Yes",0,1,"Inpatient","Yes","2 weeks TD",2,1,2,"30- 60 min","Below 10 min","Dispensary","Above 30 days","25- 50%",30.8571428571429,20.5714285714286,61.7142857142857,72,20.5714285714286,1.75324675324675,180,174,8
110,216,"16-29 yr","Female","Unmarried","EPTB negative","Lymphadenitis","Middle or Secondary","Unemployed","High-middle","5-7","No",0,0,"Outpatient","No","1 week TD",0,2,1,"30- 60 min","Below 10 min","Regional Hospital","Below 15 days","Below 25%",0,0,3.08571428571429,1.54285714285714,0.514285714285714,3.57954545454545,7,6,3
111,217,"Above 45 yr","Male","Married","EPTB negative","Lymphadenitis","Primay or below","Unemployed","Very high","5-7","Yes",0,0,"Inpatient","Yes","2 weeks TD",2,2,1,"Above 60 min","10- 60 min","District Hospital","Below 15 days","25- 50%",10.2857142857143,5.14285714285714,10.2857142857143,12.3428571428571,3.08571428571429,9.64285714285714,14,12,6
112,218,"Above 45 yr","Male","Married","EPTB negative","Lymphadenitis","Middle or Secondary","Unemployed","Very high","1-4","No",1,0,"Inpatient","No","2-4 weeks TD",0,0,2,"Above 60 min","10- 60 min","Regional Hospital","Below 15 days","25- 50%",0,0,5.14285714285714,3.08571428571429,2.05714285714286,11.25,14,0,11
113,220,"Under 15 yr","Male",NA,"EPTB negative","Lymphadenitis","Primay or below","Govt Employed","Low-middle","1-4","No",0,1,"Outpatient","No","1-6 months TD",0,0,1,"30- 60 min","10- 60 min","Dispensary","Below 15 days","Below 25%",0,0,3.08571428571429,1.44,0.617142857142857,4.38311688311688,21,0,12
114,221,"Under 15 yr","Male",NA,"EPTB negative","Lymphadenitis","Primay or below","Govt Employed","High-middle","1-4","No",0,0,"Outpatient","No","2-4 weeks TD",2,2,1,"Below 30 min","Below 10 min","Regional Hospital","16- 30 days","Below 25%",5.14285714285714,5.14285714285714,15.4285714285714,4.11428571428571,1.02857142857143,1.53409090909091,30,16,12
115,222,"Above 45 yr","Female","Married","EPTB negative","Lymphadenitis","Middle or Secondary","Housewife","High","8-10","No",0,0,"Outpatient","No","1-6 months TD",0,0,1,"Below 30 min","Below 10 min","Dispensary","Above 30 days","Below 25%",0,0.308571428571429,0.514285714285714,1.02857142857143,0.205714285714286,1.9724025974026,60,0,5
116,226,"30-44 yr","Female","Married","EPTB positive","Lymphadenitis","Primay or below","Housewife","Very high","5-7","Yes",1,0,"Outpatient","Yes","1-6 months TD",1,1,2,"Above 60 min","Below 10 min","Regional Hospital","16- 30 days","51- 75%",0,0,3.08571428571429,0,2.05714285714286,6.42857142857143,45,17,6
117,227,"30-44 yr","Female","Married","EPTB negative","Lymphadenitis","Primay or below","Govt Employed","High","5-7","No",0,0,"Outpatient","No","1 week TD",0,0,1,"Below 30 min","Below 10 min","Regional Hospital",NA,"Below 25%",0,0,0,1.54285714285714,0.514285714285714,1.9724025974026,1,0,2
118,229,"Under 15 yr","Male",NA,"EPTB negative","Lymphadenitis","Primay or below","Govt Employed","High-middle","1-4","No",0,0,"Outpatient","No","2 weeks TD",2,2,1,"Below 30 min","Below 10 min","Dispensary","16- 30 days","25- 50%",0,0,6.17142857142857,3.6,0.514285714285714,1.53409090909091,30,26,6
119,230,"16-29 yr","Female","Married","EPTB positive","Lymphadenitis","Middle or Secondary","Housewife","Low","5-7","No",0,0,"Outpatient","No","2-4 weeks TD",2,2,1,"Below 30 min","Below 10 min","Dispensary","Above 30 days","25- 50%",0,0,12.3428571428571,15.4285714285714,3.08571428571429,0.657467532467533,120,92,1
120,231,"Under 15 yr","Male",NA,"EPTB negative","Lymphadenitis","Primay or below","Private Employed","Low-middle","5-7","No",0,0,"Inpatient","No","2-4 weeks TD",3,3,1,"Below 30 min","Below 10 min","Dispensary","Above 30 days","25- 50%",0,0,5.14285714285714,4.62857142857143,0.514285714285714,1.46103896103896,60,46,3
121,232,"30-44 yr","Male","Married","EPTB negative","Lymphadenitis","Primay or below","Private Employed","Low","1-4","No",0,0,"Outpatient","No","1-6 months TD",0,0,2,"Above 60 min","10- 60 min","Dispensary","16- 30 days","25- 50%",0,0,5.65714285714286,4.11428571428571,0.514285714285714,5.25974025974026,30,0,6
122,233,"16-29 yr","Male","Unmarried","EPTB positive","Lymphadenitis","Primay or below","Unemployed","Low","1-4","Yes",1,0,"Outpatient","Yes","1-6 months TD",0,0,1,"30- 60 min","Below 10 min","Regional Hospital","Above 30 days","25- 50%",0,0,0,0,0,1.53409090909091,20,0,18
123,234,"Under 15 yr","Male",NA,"EPTB negative","Lymphadenitis","Primay or below","Govt Employed","Very high","5-7","No",0,0,"Outpatient","No","6-12 months TD",2,2,1,"Above 60 min","Below 10 min","Dispensary","Above 30 days","51- 75%",10.2857142857143,5.14285714285714,10.2857142857143,4.11428571428571,1.02857142857143,6.42857142857143,300,30,4
124,239,"16-29 yr","Male","Unmarried","EPTB positive","Lymphadenitis","Primay or below","Private Employed","Very high","5-7","No",0,1,"Outpatient","No","1-6 months TD",2,2,2,"Above 60 min","Below 10 min","Dispensary","Above 30 days","Below 25%",10.2857142857143,10.2857142857143,20.5714285714286,8.22857142857143,2.05714285714286,7.23214285714286,90,30,26
125,244,"16-29 yr","Male","Married","EPTB negative","Lymphadenitis","Middle or Secondary","Private Employed","Very high","5-7","No",0,1,"Outpatient","No","1-6 months TD",2,1,1,"30- 60 min","Below 10 min","Dispensary","Above 30 days","Below 25%",0,5.14285714285714,8.22857142857143,6.17142857142857,1.02857142857143,4.82142857142857,45,15,6
126,245,"16-29 yr","Male","Unmarried","EPTB positive","Lymphadenitis","Middle or Secondary","Private Employed","Low","8-10","No",0,1,"Outpatient","No","1-6 months TD",0,0,1,"Below 30 min","Below 10 min","Dispensary","16- 30 days","25- 50%",0,0,1.02857142857143,0.822857142857143,0.205714285714286,0.657467532467533,21,0,12
127,248,"16-29 yr","Male","Unmarried","EPTB negative","Lymphadenitis","Higher","Unemployed","High","5-7","No",0,0,"Inpatient","No","1 week TD",2,3,1,"Above 60 min","Below 10 min","Dispensary","Above 30 days","76- 100%",0,20.5714285714286,36,0,15.4285714285714,5.25974025974026,120,118,4
128,249,"16-29 yr","Male","Married","EPTB positive","Lymphadenitis","Higher","Private Employed","Very high","5-7","Yes",1,0,"Outpatient","Yes","2-4 weeks TD",2,2,1,"30- 60 min","Below 10 min","Dispensary","Above 30 days","25- 50%",0,5.14285714285714,6.17142857142857,3.08571428571429,1.02857142857143,8.03571428571428,30,16,5
129,250,"16-29 yr","Male","Unmarried","EPTB negative","Lymphadenitis","Primay or below","Unemployed","Very high","5-7","No",0,0,"Outpatient","No","2 weeks TD",2,2,1,"Below 30 min","Below 10 min","Dispensary","Below 15 days","Below 25%",0,0,3.08571428571429,1.02857142857143,1.02857142857143,4.01785714285714,7,5,8
130,254,"Under 15 yr","Male",NA,"EPTB negative","Lymphadenitis","Primay or below","Govt Employed","Low","5-7","No",0,0,"Outpatient","No","2-4 weeks TD",2,2,3,"Below 30 min","Below 10 min","Dispensary","16- 30 days","25- 50%",0,0,3.08571428571429,0,1.02857142857143,1.09577922077922,21,7,2
131,255,"16-29 yr","Male","Unmarried","EPTB negative","Lymphadenitis","Middle or Secondary","Unemployed","High","5-7","No",0,0,"Inpatient","No","2-4 weeks TD",1,1,2,"Below 30 min","10- 60 min","Regional Hospital","Below 15 days","Below 25%",0,0,5.14285714285714,4.62857142857143,0.514285714285714,31.5584415584416,30,16,6
132,256,"Under 15 yr","Female",NA,"EPTB negative","Lymphadenitis","Primay or below","Unemployed","Low","11-20","No",0,0,"Outpatient","No","2-4 weeks TD",1,1,2,"Below 30 min","Below 10 min","Dispensary","Above 30 days","25- 50%",0,5.14285714285714,10.2857142857143,12.3428571428571,3.08571428571429,0.657467532467533,60,46,2
133,257,"30-44 yr","Male","Married","EPTB negative","Lymphadenitis","Middle or Secondary","Govt Employed","Very high","1-4","No",0,0,"Outpatient","No","1-6 months TD",0,0,1,"Below 30 min","Below 10 min","Regional Hospital","16- 30 days","25- 50%",0,0,0,1.54285714285714,0.514285714285714,4.01785714285714,30,0,3
134,260,"16-29 yr","Female","Married","EPTB positive","Lymphadenitis","Primay or below","Housewife","High","11-20","No",0,0,"Outpatient","No","2 weeks TD",1,2,2,"Above 60 min","Below 10 min","Dispensary","16- 30 days","Below 25%",0,0.514285714285714,1.02857142857143,0.822857142857143,0.205714285714286,3.94480519480519,30,23,6
135,261,"30-44 yr","Female","Married","EPTB negative","Lymphadenitis","Primay or below","Housewife","Very high","5-7","No",0,0,"Outpatient","No","2 weeks TD",0,0,1,"Below 30 min","Below 10 min","Dispensary","Below 15 days","Below 25%",0,2.05714285714286,4.11428571428571,3.6,0.514285714285714,6.42857142857143,7,0,3
136,262,"30-44 yr","Female","Married","EPTB negative","Lymphadenitis","Primay or below","Housewife","Very low","5-7","No",0,0,"Outpatient","No","2 weeks TD",1,1,1,"Below 30 min","Below 10 min","Dispensary","Above 30 days","25- 50%",0,5.14285714285714,6.68571428571429,8.22857142857143,0.514285714285714,0.219155844155844,180,174,3
137,263,"30-44 yr","Female","Married","EPTB positive","Lymphadenitis","Higher","Housewife","High","1-4","No",1,1,"Outpatient","Yes","1-6 months TD",2,2,1,"Below 30 min","Below 10 min","Dispensary","Above 30 days","25- 50%",36,25.7142857142857,46.2857142857143,15.4285714285714,5.14285714285714,1.9724025974026,60,53,42
138,264,"16-29 yr","Male","Unmarried","EPTB negative","Lymphadenitis","Higher","Unemployed","High","5-7","No",0,0,"Outpatient","No","2 weeks TD",2,3,2,"Below 30 min","Below 10 min","Dispensary","Above 30 days","Below 25%",0,0.514285714285714,2.05714285714286,1.02857142857143,1.54285714285714,2.62987012987013,180,173,2
139,266,"Above 45 yr","Female","Married","EPTB negative","Lymphadenitis","Primay or below","Housewife","Low-middle","5-7","No",0,0,"Outpatient","Yes","1 week TD",1,1,2,"Below 30 min","Below 10 min","Dispensary","16- 30 days","25- 50%",1.54285714285714,5.14285714285714,15.4285714285714,3.08571428571429,0.514285714285714,1.09577922077922,7,5,4
140,267,"Above 45 yr","Male","Married","EPTB positive","Lymphadenitis","Middle or Secondary","Private Employed","High","1-4","No",0,0,"Outpatient","Yes","1-6 months TD",2,1,1,"Below 30 min","Below 10 min","Dispensary","Above 30 days","25- 50%",0,0,3.08571428571429,1.54285714285714,0.514285714285714,3.94480519480519,45,24,20
141,269,"16-29 yr","Female","Married","EPTB positive","Lymphadenitis","Middle or Secondary","Private Employed","High","8-10","Yes",1,0,"Outpatient","Yes","2-4 weeks TD",0,0,3,"Below 30 min","Below 10 min","Regional Hospital","Above 30 days","51- 75%",0,0,0,2.05714285714286,1.02857142857143,4.60227272727273,365,358,16
142,270,"Under 15 yr","Female",NA,"EPTB negative","Lymphadenitis","Primay or below","Unemployed","High","8-10","No",0,0,"Outpatient","No","2 weeks TD",2,3,2,"Above 60 min","10- 60 min","Dispensary","Below 15 days","25- 50%",0,1.02857142857143,4.11428571428571,2.05714285714286,1.02857142857143,31.5584415584416,14,10,4
143,271,"Above 45 yr","Male","Married","EPTB negative","Lymphadenitis","Primay or below","Govt Employed","Very high","8-10","No",0,0,"Outpatient","No","1-6 months TD",1,2,1,"30- 60 min","Below 10 min","Dispensary","Above 30 days","25- 50%",0,0,2.05714285714286,2.57142857142857,0.514285714285714,8.03571428571428,60,46,25
144,273,"Under 15 yr","Female",NA,"EPTB negative","Lymphadenitis","Primay or below","Govt Employed","Very high","5-7","No",0,0,"Outpatient","No","2 weeks TD",0,0,1,"Below 30 min","Below 10 min","Dispensary","Below 15 days","Below 25%",0,0,0,1.54285714285714,0.514285714285714,2.41071428571429,7,0,2
145,274,"Under 15 yr","Male",NA,"EPTB negative","Lymphadenitis","Primay or below","Private Employed","Low-middle","5-7","No",0,0,"Outpatient","No","1 week TD",1,1,1,"Below 30 min","Below 10 min","Dispensary","Below 15 days","Below 25%",0,0,1.02857142857143,0.822857142857143,0.205714285714286,0.730519480519481,7,5,5
146,275,"16-29 yr","Male","Married","EPTB positive","Lymphadenitis","Higher","Unemployed","High","1-4","No",0,1,"Outpatient","No","2-4 weeks TD",1,1,2,"Above 60 min","60- 120 min","Dispensary","Above 30 days","25- 50%",0,5.14285714285714,15.4285714285714,15.4285714285714,5.14285714285714,47.3376623376623,60,46,11
147,277,"Under 15 yr","Male",NA,"EPTB negative","Lymphadenitis","Primay or below","Private Employed","Very high","5-7","No",0,0,"Outpatient","No","1 week TD",1,1,1,"Below 30 min","Below 10 min","Dispensary","Below 15 days","Below 25%",0,1.02857142857143,2.05714285714286,1.54285714285714,0.514285714285714,4.01785714285714,7,6,5
148,279,"16-29 yr","Female","Unmarried","EPTB positive","Lymphadenitis","Middle or Secondary","Housewife","Very high","5-7","No",0,0,"Outpatient","No","2-4 weeks TD",1,1,1,"Below 30 min","Below 10 min","Dispensary","Below 15 days","25- 50%",0,1.54285714285714,3.08571428571429,4.11428571428571,0.514285714285714,3.21428571428571,60,50,11
149,281,"Above 45 yr","Male","Married","EPTB negative","Lymphadenitis","Higher","Private Employed","Very high","1-4","No",0,1,"Outpatient","No","Above 12 months TD",0,0,1,"Above 60 min","Below 10 min","Dispensary","Above 30 days","25- 50%",0,0,0,1.54285714285714,0.514285714285714,8.03571428571428,365,0,1
150,282,"Above 45 yr","Female","Married","EPTB positive","Lymphadenitis","Higher","Housewife","Very high","1-4","No",0,0,"Outpatient","Yes","2 weeks TD",1,1,1,"Below 30 min","Below 10 min","Dispensary","Below 15 days","25- 50%",0,2.05714285714286,4.11428571428571,1.54285714285714,0.514285714285714,2.41071428571429,7,0,6
151,283,"16-29 yr","Female","Unmarried","EPTB positive","Lymphadenitis","Primay or below","Unemployed","Very high","5-7","No",1,0,"Outpatient","No","2 weeks TD",1,1,1,"Below 30 min","Below 10 min","Dispensary","16- 30 days","25- 50%",0,2.05714285714286,5.14285714285714,2.05714285714286,1.02857142857143,4.01785714285714,30,23,6
152,284,"30-44 yr","Female","Married","EPTB negative","Lymphadenitis","Primay or below","Housewife","High","1-4","No",0,0,"Outpatient","No","2 weeks TD",1,2,1,"Below 30 min","Below 10 min","Dispensary","Above 30 days","Below 25%",0,0,1.54285714285714,1.02857142857143,0.514285714285714,6.57467532467533,42,35,3
153,285,"Above 45 yr","Female","Married","EPTB positive","Lymphadenitis","Primay or below","Housewife","High","1-4","Yes",0,0,"Outpatient","Yes","2-4 weeks TD",0,0,1,"Below 30 min","Below 10 min","Dispensary","Below 15 days","25- 50%",0,1.02857142857143,3.08571428571429,0.514285714285714,0.514285714285714,2.62987012987013,10,1,13
154,286,"16-29 yr","Male","Unmarried","EPTB negative","Lymphadenitis","Middle or Secondary","Unemployed","Very high","1-4","No",0,0,"Outpatient","No","2 weeks TD",0,0,1,"Below 30 min","Below 10 min","Dispensary","Below 15 days","Below 25%",0,3.08571428571429,4.11428571428571,1.54285714285714,0.514285714285714,2.41071428571429,7,0,3
155,288,"30-44 yr","Male","Married","EPTB negative","Lymphadenitis","Middle or Secondary","Govt Employed","Very high","1-4","No",0,0,"Outpatient","No","2-4 weeks TD",3,4,2,"30- 60 min","Below 10 min","Dispensary","Below 15 days","Below 25%",0,4.11428571428571,3.6,6.17142857142857,1.54285714285714,6.42857142857143,180,166,4
156,289,"30-44 yr","Female","Married","EPTB positive","Lymphadenitis","Primay or below","Private Employed","Low","5-7","No",0,0,"Inpatient","No","2-4 weeks TD",1,1,2,"30- 60 min","Below 10 min","Regional Hospital","Below 15 days","25- 50%",0,1.02857142857143,5.14285714285714,8.22857142857143,2.05714285714286,2.19155844155844,30,23,16
157,292,"16-29 yr","Male","Unmarried","EPTB negative","Lymphadenitis","Higher","Unemployed","Very high","1-4","No",0,0,"Outpatient","No","2-4 weeks TD",0,0,2,"30- 60 min","10- 60 min","Regional Hospital","Below 15 days","Below 25%",0,0,2.57142857142857,1.54285714285714,1.02857142857143,9.64285714285714,7,0,12
158,294,"Above 45 yr","Male","Married","EPTB negative","Lymphadenitis","Middle or Secondary","Private Employed","Low","1-4","No",0,0,"Inpatient","Yes","2-4 weeks TD",0,0,1,"Below 30 min","Below 10 min","Regional Hospital","Below 15 days","Below 25%",0,5.14285714285714,4.62857142857143,9.25714285714286,1.54285714285714,0.876623376623377,14,0,4
159,295,"16-29 yr","Male","Unmarried","EPTB negative","Lymphadenitis","Primay or below","Unemployed","High-middle","5-7","No",0,0,"Outpatient","No","2 weeks TD",1,1,1,"Below 30 min","Below 10 min","Dispensary","Above 30 days","Below 25%",0,0,1.02857142857143,0.72,0.308571428571429,3.06818181818182,60,58,8
160,296,"16-29 yr","Female","Married","EPTB positive","Lymphadenitis","Middle or Secondary","Housewife","Very high","1-4","No",0,0,"Outpatient","No","1-6 months TD",0,0,1,"Below 30 min","Below 10 min","Dispensary","Above 30 days","25- 50%",0,0,2.05714285714286,1.54285714285714,0.514285714285714,2.41071428571429,90,0,12
161,297,"16-29 yr","Female","Married","EPTB negative","Lymphadenitis","Middle or Secondary","Housewife","High-middle","5-7","No",0,0,"Inpatient","No","2-4 weeks TD",1,0,3,"30- 60 min","Below 10 min","Regional Hospital","16- 30 days","Below 25%",0,0,2.05714285714286,2.05714285714286,1.02857142857143,3.06818181818182,21,0,3
162,298,"Under 15 yr","Female","Unmarried","EPTB negative","Lymphadenitis","Primay or below","Govt Employed","Very high","1-4","No",0,0,"Outpatient","No","1-6 months TD",2,2,1,"Below 30 min","Below 10 min","Dispensary","Above 30 days","Below 25%",0,20.5714285714286,15.4285714285714,10.2857142857143,5.14285714285714,2.41071428571429,240,210,4
163,299,"30-44 yr","Female","Married","EPTB positive","Lymphadenitis","Middle or Secondary","Govt Employed","Low-middle","5-7","Yes",0,0,"Outpatient","Yes","2 weeks TD",1,1,1,"Below 30 min","Below 10 min","Regional Hospital","Below 15 days","25- 50%",0,0,1.02857142857143,0.617142857142857,0.411428571428571,1.46103896103896,90,83,1
164,300,"30-44 yr","Female","Married","EPTB negative","Lymphadenitis","Middle or Secondary","Housewife","Very high","5-7","No",0,0,"Outpatient","No","2 weeks TD",1,2,1,"30- 60 min","Below 10 min","Dispensary","Below 15 days","Below 25%",0,1.02857142857143,2.05714285714286,1.23428571428571,0.822857142857143,6.42857142857143,7,3,4
165,301,"16-29 yr","Female","Married","EPTB negative","Lymphadenitis","Middle or Secondary","Housewife","High-middle","5-7","Yes",0,0,"Outpatient","Yes","2 weeks TD",2,2,2,"30- 60 min","Below 10 min","Dispensary","16- 30 days","Below 25%",0,2.05714285714286,3.08571428571429,1.54285714285714,0.514285714285714,3.06818181818182,20,18,7
166,302,"Above 45 yr","Male","Married","EPTB negative","Lymphadenitis","Middle or Secondary","Unemployed","Very high","8-10","No",0,0,"Outpatient","Yes","2-4 weeks TD",0,0,1,"30- 60 min","Below 10 min","Regional Hospital","Below 15 days","25- 50%",0,0,5.14285714285714,1.02857142857143,3.08571428571429,8.03571428571428,14,0,9
167,305,"Under 15 yr","Female",NA,"EPTB negative","Lymphadenitis","Middle or Secondary","Unemployed","Low-middle","5-7","No",0,0,"Outpatient","No","2 weeks TD",1,2,1,"Below 30 min","Below 10 min","Dispensary","Below 15 days","Below 25%",0,0,1.02857142857143,0.617142857142857,0.411428571428571,1.46103896103896,21,18,9
168,306,"Under 15 yr","Female",NA,"EPTB negative","Lymphadenitis","Primay or below","Unemployed","High","11-20","No",0,0,"Inpatient","No","2-4 weeks TD",0,0,2,"30- 60 min","10- 60 min","Regional Hospital","16- 30 days","Below 25%",0,1.02857142857143,5.14285714285714,3.08571428571429,1.02857142857143,7.88961038961039,21,0,6
169,311,"Above 45 yr","Male","Married","EPTB negative","Lymphadenitis","Primay or below","Unemployed","High-middle","1-4","No",0,0,"Outpatient","No","2-4 weeks TD",0,0,2,"30- 60 min","Below 10 min","Regional Hospital","16- 30 days","Below 25%",0,0,2.05714285714286,1.02857142857143,1.02857142857143,3.06818181818182,14,0,2
170,314,"Above 45 yr","Female","Married","EPTB negative","Lymphadenitis","Primay or below","Housewife","High","11-20","No",0,0,"Outpatient","No","2-4 weeks TD",0,1,3,"Below 30 min","Below 10 min","Regional Hospital","Below 15 days","25- 50%",0,0,5.14285714285714,4.73142857142857,0.411428571428571,1.9724025974026,20,0,4
171,316,"16-29 yr","Female","Married","EPTB positive","Lymphadenitis","Primay or below","Housewife","High","1-4","No",0,0,"Outpatient","No","2-4 weeks TD",2,2,3,"30- 60 min","Below 10 min","Dispensary","Below 15 days","25- 50%",0,0,1.54285714285714,2.05714285714286,0.514285714285714,5.25974025974026,30,15,1
172,317,"16-29 yr","Female","Unmarried","EPTB positive","Lymphadenitis","Higher","Unemployed","Very high","5-7","No",0,0,"Inpatient","No","1-6 months TD",1,1,2,"30- 60 min","Below 10 min","Dispensary","16- 30 days","25- 50%",0,1.02857142857143,3.6,4.11428571428571,1.54285714285714,4.82142857142857,30,23,48
173,321,"30-44 yr","Female","Married","EPTB negative","Lymphadenitis","Middle or Secondary","Private Employed","Very low","5-7","No",0,0,"Outpatient","No","2 weeks TD",0,0,2,"Below 30 min","Below 10 min","Dispensary","Below 15 days","Below 25%",0,1.02857142857143,1.54285714285714,1.54285714285714,1.02857142857143,0.292207792207792,7,0,5
174,323,"16-29 yr","Female","Married","EPTB positive","Lymphadenitis","Middle or Secondary","Housewife","Very low","5-7","No",1,0,"Outpatient","No","1-6 months TD",0,0,1,"Below 30 min","Below 10 min","Regional Hospital","Below 15 days","Below 25%",0,0,1.54285714285714,0.822857142857143,0.205714285714286,0.146103896103896,60,0,0
175,324,"Under 15 yr","Male",NA,"EPTB negative","Lymphadenitis","Primay or below","Private Employed","Very low","5-7","No",0,0,"Outpatient","No","1 week TD",0,1,3,"Below 30 min","Below 10 min","Regional Hospital","Below 15 days","25- 50%",0,1.02857142857143,2.05714285714286,1.54285714285714,0.514285714285714,0.219155844155844,30,26,2
176,325,"Above 45 yr","Female","Married","EPTB positive","Lymphadenitis","Higher","Housewife","Very high","5-7","No",0,1,"Outpatient","No","1 week TD",2,2,2,"Below 30 min","Below 10 min","Dispensary","Above 30 days","25- 50%",0,20.5714285714286,46.2857142857143,12.3428571428571,3.08571428571429,2.41071428571429,30,26,0
177,328,"16-29 yr","Female","Married","EPTB positive","Lymphadenitis","Primay or below","Housewife","High","5-7","No",0,0,"Inpatient","No","2 weeks TD",2,1,1,"30- 60 min","10- 60 min","Regional Hospital","16- 30 days","25- 50%",0,7.2,12.3428571428571,8.22857142857143,3.08571428571429,7.88961038961039,75,68,2
178,330,"16-29 yr","Male","Unmarried","EPTB positive","Lymphadenitis","Primay or below","Govt Employed","High","1-4","No",0,0,"Outpatient","No","2-4 weeks TD",1,1,2,"Below 30 min","Below 10 min","District Hospital","Below 15 days","Below 25%",0,0,0,1.02857142857143,0.514285714285714,1.31493506493507,14,0,5
179,331,"Under 15 yr","Male",NA,"EPTB positive","Lymphadenitis","Primay or below","Govt Employed","Low","8-10","No",0,1,"Outpatient","No","2 weeks TD",2,2,1,"30- 60 min","Below 10 min","Dispensary","Below 15 days","Below 25%",0,1.54285714285714,0,1.54285714285714,0.514285714285714,2.19155844155844,7,5,7
180,332,"16-29 yr","Female","Married","EPTB negative","Lymphadenitis","Higher","Housewife","High","1-4","No",0,0,"Inpatient","No","2 weeks TD",2,2,2,"Above 60 min","10- 60 min","Dispensary","Above 30 days","51- 75%",0,46.2857142857143,36,15.4285714285714,5.14285714285714,10.5194805194805,180,173,3
181,334,"16-29 yr","Male","Unmarried","EPTB negative","Lymphadenitis","Primay or below","Private Employed","Very high","5-7","No",0,0,"Outpatient","No","2-4 weeks TD",0,0,2,"Below 30 min","Below 10 min","Regional Hospital","16- 30 days","25- 50%",0,0,0,2.05714285714286,1.02857142857143,3.21428571428571,21,0,1
182,335,"16-29 yr","Male","Unmarried","EPTB negative","Lymphadenitis","Middle or Secondary","Private Employed","Very low","5-7","No",0,1,"Outpatient","No","1 week TD",2,2,3,"Above 60 min","10- 60 min","Health Center/Others","16- 30 days","Below 25%",0,2.05714285714286,2.05714285714286,8.22857142857143,1.02857142857143,0.876623376623377,7,5,3
183,336,"Under 15 yr","Male",NA,"EPTB positive","Lymphadenitis","Primay or below","Private Employed","Low-middle","8-10","No",0,0,"Outpatient","No","6-12 months TD",0,0,3,"30- 60 min","Below 10 min","Regional Hospital","16- 30 days","25- 50%",0,1.02857142857143,0,1.02857142857143,1.02857142857143,1.8262987012987,180,0,25
184,337,"16-29 yr","Female","Married","EPTB positive","Lymphadenitis","Middle or Secondary","Housewife","Very high","5-7","No",0,0,"Outpatient","No","1-6 months TD",2,2,2,"Below 30 min","Below 10 min","Regional Hospital","16- 30 days","25- 50%",0,5.14285714285714,12.3428571428571,8.22857142857143,5.14285714285714,4.01785714285714,180,173,42
185,338,"30-44 yr","Female","Married","EPTB positive","Lymphadenitis","Primay or below","Housewife","High","5-7","No",1,0,"Outpatient","No","1-6 months TD",2,2,2,"30- 60 min","10- 60 min","District Hospital","Below 15 days","25- 50%",0,0,3.08571428571429,2.05714285714286,1.02857142857143,7.88961038961039,1460,1430,10
186,339,"30-44 yr","Female","Married","EPTB positive","Lymphadenitis","Primay or below","Housewife","Very low","5-7","No",0,0,"Outpatient","No","2-4 weeks TD",1,1,1,"Below 30 min","Below 10 min","Dispensary","Above 30 days","25- 50%",0,1.54285714285714,0,5.14285714285714,0.514285714285714,0.292207792207792,90,69,2
187,340,"16-29 yr","Female","Married","EPTB positive","Lymphadenitis","Primay or below","Housewife","Very high","5-7","No",0,0,"Outpatient","No","1-6 months TD",0,0,2,"Below 30 min","Below 10 min","Regional Hospital","Below 15 days","25- 50%",0,0,3.08571428571429,1.54285714285714,0.514285714285714,2.41071428571429,30,0,1
188,345,"Under 15 yr","Male",NA,"EPTB negative","Lymphadenitis","Primay or below","Govt Employed","High-middle","5-7","No",0,1,"Outpatient","No","2 weeks TD",1,1,1,"30- 60 min","Below 10 min","Dispensary","Below 15 days","Below 25%",0,2.05714285714286,4.62857142857143,2.57142857142857,1.02857142857143,3.06818181818182,14,9,6
189,346,"Under 15 yr","Female",NA,"EPTB positive","Lymphadenitis","Primay or below","Govt Employed","High-middle","5-7","No",0,0,"Outpatient","No","1 week TD",2,2,1,"Below 30 min","Below 10 min","Dispensary","16- 30 days","25- 50%",0,4.11428571428571,4.62857142857143,1.02857142857143,0.514285714285714,1.53409090909091,14,13,1
190,350,"16-29 yr","Female","Unmarried","EPTB positive","Lymphadenitis","Middle or Secondary","Unemployed","Very low","5-7","No",1,0,"Outpatient","No","2-4 weeks TD",0,0,1,"Below 30 min","Below 10 min","Regional Hospital","Above 30 days","25- 50%",0,1.54285714285714,2.05714285714286,5.14285714285714,1.02857142857143,0.146103896103896,21,0,1
191,351,"30-44 yr","Female","Married","EPTB positive","Lymphadenitis","Primay or below","Govt Employed","Low","5-7","Yes",1,0,"Outpatient","Yes","2 weeks TD",1,1,1,"Below 30 min","Below 10 min","Dispensary","16- 30 days","25- 50%",0,1.54285714285714,7.2,3.08571428571429,1.02857142857143,0.876623376623377,30,27,6
192,352,"16-29 yr","Female","Married","EPTB negative","Lymphadenitis","Higher","Housewife","High","5-7","No",0,0,"Outpatient","No","2-4 weeks TD",0,0,2,"Below 30 min","Below 10 min","Regional Hospital","Below 15 days","Below 25%",0,0,1.02857142857143,1.54285714285714,0.514285714285714,3.28733766233766,14,0,4
193,353,"16-29 yr","Female","Married","EPTB positive","Lymphadenitis","Primay or below","Housewife","Very low","5-7","No",0,0,"Outpatient","No","2-4 weeks TD",0,0,1,"Below 30 min","Below 10 min","Regional Hospital","Above 30 days","Below 25%",0,0,1.02857142857143,1.54285714285714,0.514285714285714,0.146103896103896,14,0,14
194,354,"Under 15 yr","Female",NA,"EPTB positive","Lymphadenitis","Primay or below","Govt Employed","Very low","5-7","No",1,0,"Outpatient","No","6-12 months TD",0,0,3,"30- 60 min","Below 10 min","Regional Hospital","Below 15 days","25- 50%",0,0,0,0.822857142857143,0.205714285714286,0.36525974025974,180,0,10
195,355,"30-44 yr","Male","Married","EPTB negative","Lymphadenitis","Higher","Private Employed","Very low","5-7","No",0,0,"Outpatient","No","1-6 months TD",0,0,1,"Below 30 min","Below 10 min","Regional Hospital","16- 30 days","Below 25%",0,0,1.02857142857143,1.54285714285714,0.514285714285714,0.438311688311688,30,0,16
196,357,"30-44 yr","Female","Married","EPTB negative","Lymphadenitis","Primay or below","Housewife","Very high","5-7","No",0,0,"Outpatient","No","2 weeks TD",1,1,2,"30- 60 min","10- 60 min","Dispensary","16- 30 days","25- 50%",0,0,0,1.02857142857143,1.02857142857143,9.64285714285714,7,4,11
197,359,"16-29 yr","Male","Unmarried","EPTB positive","Lymphadenitis","Primay or below","Private Employed","Low-middle","1-4","No",0,0,"Outpatient","No","2-4 weeks TD",2,2,3,"Above 60 min","10- 60 min","Regional Hospital","16- 30 days","25- 50%",41.1428571428571,51.4285714285714,56.5714285714286,46.2857142857143,10.2857142857143,4.38311688311688,30,23,8
198,360,"30-44 yr","Male","Married","EPTB positive","Pleuritis","Primay or below","Govt Employed","High","5-7","No",0,0,"Outpatient","No","1-6 months TD",1,2,1,"Below 30 min","Below 10 min","Dispensary","16- 30 days","51- 75%",0,1.02857142857143,3.08571428571429,0,1.02857142857143,5.25974025974026,1095,1081,32
199,363,"16-29 yr","Female","Married","EPTB positive","Lymphadenitis","Higher","Housewife","Very high","5-7","No",0,0,"Outpatient","No","2-4 weeks TD",0,0,2,"30- 60 min","10- 60 min","Regional Hospital","16- 30 days","25- 50%",0,0,3.08571428571429,1.54285714285714,0.514285714285714,9.64285714285714,30,0,0
200,367,"30-44 yr","Male","Unmarried","EPTB positive","Lymphadenitis","Middle or Secondary","Private Employed","High","1-4","No",0,1,"Outpatient","Yes","1-6 months TD",2,2,2,"Below 30 min","Below 10 min","Dispensary","Above 30 days","25- 50%",0,3.08571428571429,4.11428571428571,2.05714285714286,1.02857142857143,2.62987012987013,120,90,11
201,370,"16-29 yr","Female","Married","EPTB positive","Lymphadenitis","Primay or below","Housewife","High","1-4","No",0,1,"Outpatient","No","2 weeks TD",2,2,2,"30- 60 min","10- 60 min","Dispensary","16- 30 days","25- 50%",0,1.02857142857143,3.08571428571429,0.822857142857143,0.205714285714286,9.20454545454546,60,46,8
202,371,"16-29 yr","Female","Married","EPTB positive","Lymphadenitis","Higher","Housewife","High","5-7","No",0,0,"Outpatient","No","1-6 months TD",0,0,2,"Below 30 min","Below 10 min","Regional Hospital","16- 30 days","Below 25%",0,0,0,1.02857142857143,0.514285714285714,3.28733766233766,90,0,1
203,374,"Under 15 yr","Female",NA,"EPTB positive","Lymphadenitis","Middle or Secondary","Housewife","High","5-7","No",0,0,"Outpatient","No","2 weeks TD",2,2,2,"30- 60 min","10- 60 min","Dispensary","Above 30 days","Below 25%",0,1.02857142857143,6.17142857142857,2.05714285714286,1.02857142857143,7.88961038961039,120,113,1
204,381,"Under 15 yr","Female",NA,"EPTB positive","Lymphadenitis","Primay or below","Private Employed","High","5-7","No",0,0,"Outpatient","No","2-4 weeks TD",0,0,2,"Below 30 min","Below 10 min","Regional Hospital","16- 30 days","25- 50%",0,0,3.08571428571429,1.54285714285714,0.514285714285714,2.62987012987013,21,0,2
205,382,"30-44 yr","Female","Married","EPTB positive","Lymphadenitis","Primay or below","Housewife","Very high","8-10","No",0,0,"Outpatient","No","6-12 months TD",0,0,2,"Below 30 min","Below 10 min","Regional Hospital","Below 15 days","25- 50%",0,0,0,1.23428571428571,0.822857142857143,3.21428571428571,240,0,5
206,388,"Under 15 yr","Male",NA,"EPTB negative","Lymphadenitis","Primay or below","Govt Employed","Very high","1-4","No",0,0,"Outpatient","No","1 week TD",2,2,1,"Below 30 min","Below 10 min","Dispensary","16- 30 days","25- 50%",0,2.05714285714286,10.2857142857143,6.17142857142857,2.05714285714286,8.03571428571428,30,28,10
207,389,"30-44 yr","Male","Unmarried","EPTB negative","Lymphadenitis","Middle or Secondary","Govt Employed","Low-middle","1-4","No",0,1,"Outpatient","No","1-6 months TD",0,0,3,"30- 60 min","10- 60 min","Regional Hospital","Above 30 days","Below 25%",0,1.02857142857143,2.57142857142857,1.54285714285714,0.514285714285714,4.38311688311688,60,0,8
208,393,"16-29 yr","Female","Married","EPTB negative","Lymphadenitis","Middle or Secondary","Housewife","High","1-4","No",0,0,"Outpatient","No","2-4 weeks TD",2,3,3,"Above 60 min","10- 60 min","Dispensary","16- 30 days","51- 75%",0,3.08571428571429,5.65714285714286,4.62857142857143,2.05714285714286,15.7792207792208,30,23,4
209,394,"16-29 yr","Male","Unmarried","EPTB positive","Lymphadenitis","Primay or below","Govt Employed","Very high","5-7","No",0,0,"Outpatient","No","2-4 weeks TD",2,2,2,"Below 30 min","Below 10 min","Dispensary","16- 30 days","25- 50%",0,3.08571428571429,1.02857142857143,2.05714285714286,1.02857142857143,4.82142857142857,60,53,1
210,395,"16-29 yr","Female","Married","EPTB positive","Lymphadenitis","Primay or below","Housewife","High","5-7","No",0,0,"Outpatient","No","2 weeks TD",1,2,2,"Below 30 min","Below 10 min","District Hospital","Below 15 days","Below 25%",0,0,2.05714285714286,2.57142857142857,0.514285714285714,2.62987012987013,30,23,2
211,396,"Under 15 yr","Female",NA,"EPTB negative","Lymphadenitis","Primay or below","Unemployed","High-middle","5-7","No",0,0,"Outpatient","Yes","2 weeks TD",2,2,1,"30- 60 min","Below 10 min","Dispensary","16- 30 days","Below 25%",0,2.05714285714286,1.54285714285714,1.02857142857143,0.514285714285714,4.09090909090909,60,53,0
212,397,"16-29 yr","Male","Unmarried","EPTB positive","Lymphadenitis","Higher","Unemployed","High-middle","1-4","No",1,0,"Outpatient","No","1 week TD",2,2,2,"Above 60 min","10- 60 min","Dispensary","16- 30 days","25- 50%",0,4.62857142857143,8.22857142857143,7.2,1.54285714285714,7.15909090909091,14,10,1
213,398,"16-29 yr","Male","Married","EPTB positive","Lymphadenitis","Middle or Secondary","Private Employed","High","8-10","No",0,0,"Outpatient","No","1-6 months TD",0,0,2,"Below 30 min","Below 10 min","Regional Hospital","Below 15 days","25- 50%",0,0,3.08571428571429,2.57142857142857,1.54285714285714,5.25974025974026,30,0,0
214,399,"Above 45 yr","Male","Married","EPTB positive","Lymphadenitis","Higher","Govt Employed","High","5-7","No",1,0,"Outpatient","No","1 week TD",2,2,1,"Below 30 min","Below 10 min","District Hospital","16- 30 days","25- 50%",0,7.2,5.14285714285714,5.14285714285714,3.08571428571429,3.28733766233766,30,27,3
215,401,"30-44 yr","Female","Married","EPTB positive","Lymphadenitis","Primay or below","Private Employed","High-middle","5-7","No",0,0,"Outpatient","No","2 weeks TD",2,2,1,"30- 60 min","Below 10 min","Regional Hospital","16- 30 days","25- 50%",0,20.5714285714286,15.4285714285714,10.2857142857143,5.14285714285714,2.55681818181818,21,14,0
216,402,"30-44 yr","Male","Married","EPTB positive","Lymphadenitis","Middle or Secondary","Govt Employed","Low-middle","8-10","No",0,1,"Outpatient","No","2 weeks TD",2,2,1,"Above 60 min","Below 10 min","Dispensary","Above 30 days","25- 50%",0,10.2857142857143,20.5714285714286,7.2,3.08571428571429,3.6525974025974,60,46,1
217,403,"16-29 yr","Male","Unmarried","EPTB positive","Lymphadenitis","Primay or below","Unemployed","High-middle","1-4","No",0,0,"Outpatient","No","2-4 weeks TD",2,2,2,"30- 60 min","10- 60 min","Dispensary","16- 30 days","25- 50%",0,7.2,6.17142857142857,4.62857142857143,2.57142857142857,6.13636363636364,60,48,8
218,404,"16-29 yr","Female","Unmarried","EPTB positive","Lymphadenitis","Higher","Unemployed","High","8-10","No",0,0,"Outpatient","No","2 weeks TD",2,3,2,"30- 60 min","10- 60 min","Dispensary","Above 30 days","25- 50%",0,1.54285714285714,2.05714285714286,1.02857142857143,0.514285714285714,7.88961038961039,150,140,6
219,405,"16-29 yr","Female","Married","EPTB positive","Lymphadenitis","Primay or below","Housewife","High-middle","1-4","No",0,0,"Outpatient","No","2-4 weeks TD",1,2,2,"30- 60 min","Below 10 min","Dispensary","Above 30 days","Below 25%",0,4.11428571428571,3.6,1.54285714285714,1.02857142857143,4.09090909090909,60,46,1
220,408,"Under 15 yr","Female",NA,"EPTB negative","Lymphadenitis","Primay or below","Private Employed","High","5-7","No",0,0,"Inpatient","No","2-4 weeks TD",1,2,2,"30- 60 min","Above 120 min","Dispensary","16- 30 days","Below 25%",0,5.14285714285714,6.17142857142857,5.14285714285714,4.11428571428571,92.0454545454545,30,23,2
221,409,"Above 45 yr","Female","Married","EPTB negative","Lymphadenitis","Primay or below","Housewife","High-middle","1-4","No",0,0,"Outpatient","No","2-4 weeks TD",4,4,2,"30- 60 min","Below 10 min","Dispensary","Above 30 days","25- 50%",0,7.2,18.5142857142857,3.08571428571429,2.05714285714286,3.83522727272727,180,166,3
222,412,"Under 15 yr","Male",NA,"EPTB negative","Lymphadenitis","Primay or below","Private Employed","High","1-4","No",0,0,"Outpatient","Yes","1-6 months TD",2,4,2,"Above 60 min","10- 60 min","Dispensary","Above 30 days","25- 50%",0,2.05714285714286,4.11428571428571,2.57142857142857,1.54285714285714,15.7792207792208,365,335,3
223,414,"16-29 yr","Female","Married","EPTB positive","Lymphadenitis","Middle or Secondary","Housewife","High-middle","5-7","No",0,1,"Outpatient","No","1-6 months TD",1,1,2,"30- 60 min","10- 60 min","Dispensary","Below 15 days","25- 50%",0,0.102857142857143,0,0,0.205714285714286,6.64772727272727,180,30,0
224,416,"Above 45 yr","Female","Married","EPTB positive","Lymphadenitis","Higher","Housewife","Very high","1-4","Yes",1,0,"Outpatient","Yes","1 week TD",2,2,2,"30- 60 min","Below 10 min","District Hospital","Below 15 days","Below 25%",0,0,0,0.822857142857143,0.205714285714286,6.42857142857143,14,10,1
225,417,"Above 45 yr","Female","Married","EPTB negative","Lymphadenitis","Primay or below","Housewife","High","5-7","No",0,0,"Outpatient","No","2 weeks TD",0,0,2,"30- 60 min","10- 60 min","Regional Hospital","Below 15 days","Below 25%",0,0,2.05714285714286,1.02857142857143,0,9.20454545454546,7,0,0
226,419,"30-44 yr","Male","Married","EPTB positive","Lymphadenitis","Higher","Govt Employed","High","1-4","No",0,0,"Outpatient","Yes","1-6 months TD",2,2,2,"Below 30 min","Below 10 min","District Hospital","Above 30 days","25- 50%",0,0,3.08571428571429,1.02857142857143,0.514285714285714,1.9724025974026,365,305,2
227,420,"Under 15 yr","Female",NA,"EPTB positive","Lymphadenitis","Middle or Secondary","Unemployed","High","5-7","No",0,0,"Outpatient","No","2 weeks TD",2,2,2,"Above 60 min","10- 60 min","District Hospital",NA,"Below 25%",0,4.11428571428571,5.14285714285714,4.11428571428571,2.05714285714286,8.54707792207792,30,23,2
228,421,"30-44 yr","Male","Married","EPTB positive","Lymphadenitis","Higher","Govt Employed","High","5-7","No",0,0,"Outpatient","No","1-6 months TD",0,0,2,"Below 30 min","Below 10 min","Regional Hospital","Below 15 days","25- 50%",0,0,0,0,3.08571428571429,5.25974025974026,60,0,3
229,427,"Above 45 yr","Male","Married","EPTB negative","Lymphadenitis","Primay or below","Unemployed","High","5-7","Yes",0,0,"Outpatient","Yes","1-6 months TD",2,3,2,"Above 60 min","10- 60 min","Dispensary","Below 15 days","25- 50%",0,1.54285714285714,2.05714285714286,1.02857142857143,0.514285714285714,9.86201298701299,180,60,1
230,428,"16-29 yr","Male","Unmarried","EPTB negative","Lymphadenitis","Primay or below","Private Employed","High-middle","1-4","Yes",0,0,"Outpatient","Yes","2 weeks TD",0,0,1,"Below 30 min","Below 10 min","Regional Hospital","Below 15 days","25- 50%",0,2.05714285714286,2.05714285714286,1.02857142857143,3.08571428571429,1.53409090909091,7,0,16
231,429,"30-44 yr","Female","Married","EPTB positive","Lymphadenitis","Primay or below","Private Employed","Low","1-4","No",0,1,"Outpatient","No","1-6 months TD",3,3,1,"Below 30 min","Below 10 min","Dispensary","Below 15 days","25- 50%",0,0.514285714285714,3.08571428571429,2.36571428571429,4.11428571428571,0.438311688311688,60,30,1
232,431,"30-44 yr","Female","Married","EPTB positive","Lymphadenitis","Primay or below","Housewife","High-middle","5-7","No",0,0,"Outpatient","No","1 week TD",2,2,2,"Above 60 min","10- 60 min","Dispensary","Below 15 days","51- 75%",5.14285714285714,5.14285714285714,3.08571428571429,10.2857142857143,2.05714285714286,11.25,14,10,2
233,435,"16-29 yr","Female","Unmarried","EPTB negative","Lymphadenitis","Primay or below","Unemployed","High","1-4","No",0,0,"Outpatient","No","2-4 weeks TD",0,0,1,"Below 30 min","Below 10 min","Regional Hospital","Below 15 days","25- 50%",0,0,1.02857142857143,1.02857142857143,1.02857142857143,0.657467532467533,7,0,0
234,437,"16-29 yr","Male","Unmarried","EPTB positive","Lymphadenitis","Middle or Secondary","Unemployed","High-middle","1-4","No",0,0,"Outpatient","No","1 week TD",3,3,2,"Above 60 min","10- 60 min","Dispensary","16- 30 days","51- 75%",0,2.05714285714286,5.14285714285714,2.05714285714286,1.02857142857143,9.20454545454545,90,85,3
235,438,"16-29 yr","Female","Married","EPTB positive","Lymphadenitis","Primay or below","Housewife","High","8-10","No",0,0,"Inpatient","No","1 week TD",2,2,2,"30- 60 min","10- 60 min","Dispensary","Below 15 days","51- 75%",0,3.08571428571429,4.11428571428571,2.57142857142857,0.514285714285714,7.88961038961039,7,5,2
236,439,"16-29 yr","Female","Married","EPTB positive","Lymphadenitis","Middle or Secondary","Housewife","High-middle","1-4","No",0,1,"Outpatient","No","2-4 weeks TD",1,1,2,"30- 60 min","10- 60 min","District Hospital","Below 15 days","51- 75%",0,10.2857142857143,8.22857142857143,7.2,5.14285714285714,6.13636363636364,45,30,5
237,441,"16-29 yr","Male","Unmarried","EPTB positive","Lymphadenitis","Primay or below","Unemployed","Very low","1-4","Yes",0,0,"Outpatient","Yes","6-12 months TD",0,0,2,"Below 30 min","Below 10 min","Health Center/Others","Below 15 days","25- 50%",0,0,0,0,0,0.219155844155844,300,0,0
238,446,"30-44 yr","Female","Unmarried","EPTB positive","Lymphadenitis","Primay or below","Housewife","High","5-7","No",0,0,"Outpatient","No","1-6 months TD",0,0,2,"30- 60 min","Below 10 min","Health Center/Others","Below 15 days","25- 50%",0,0.822857142857143,0.205714285714286,0,2.05714285714286,5.25974025974026,60,0,2
239,450,"Under 15 yr","Female",NA,"EPTB positive","Lymphadenitis","Primay or below","Private Employed","High-middle","5-7","Yes",1,0,"Outpatient","Yes","2 weeks TD",1,1,2,"Above 60 min","10- 60 min","Dispensary","16- 30 days","51- 75%",0,25.7142857142857,5.14285714285714,15.4285714285714,5.14285714285714,7.15909090909091,14,9,0
240,458,"16-29 yr","Female","Unmarried","EPTB positive","Lymphadenitis","Middle or Secondary","Unemployed","High","5-7","No",0,0,"Inpatient","No","1-6 months TD",1,1,2,"Below 30 min","60- 120 min","Dispensary","Above 30 days","51- 75%",0,20.5714285714286,66.8571428571429,30.8571428571429,5.14285714285714,47.3376623376623,210,150,3
241,459,"30-44 yr","Female","Married","EPTB negative","Lymphadenitis","Primay or below","Housewife","High-middle","5-7","Yes",0,0,"Outpatient","Yes","1-6 months TD",0,0,1,"Below 30 min","Below 10 min","Regional Hospital","16- 30 days","25- 50%",0,0,2.05714285714286,0,0.822857142857143,1.53409090909091,120,0,2
242,463,"16-29 yr","Female","Unmarried","EPTB positive","Lymphadenitis","Middle or Secondary","Unemployed","High","5-7","No",0,0,"Outpatient","No","2 weeks TD",0,0,2,"Below 30 min","Below 10 min","Regional Hospital","Below 15 days","25- 50%",0,0,3.08571428571429,1.02857142857143,1.02857142857143,1.9724025974026,14,0,51
243,467,"Under 15 yr","Female",NA,"EPTB positive","Lymphadenitis","Primay or below","Unemployed","High-middle","1-4","No",0,1,"Inpatient","No","2 weeks TD",1,2,2,"Above 60 min","10- 60 min","Dispensary",NA,NA,0,3.08571428571429,5.14285714285714,1.54285714285714,0.514285714285714,24.5454545454545,30,23,8
244,468,"16-29 yr","Female","Unmarried","EPTB negative","Lymphadenitis","Middle or Secondary","Unemployed","High-middle","5-7","No",0,0,"Outpatient","No","1-6 months TD",0,0,2,"Below 30 min","Below 10 min","Regional Hospital","Below 15 days","25- 50%",0,0,1.02857142857143,0.514285714285714,0.514285714285714,2.04545454545455,90,0,3
245,478,"16-29 yr","Female","Unmarried","EPTB positive","Lymphadenitis","Higher","Unemployed","High","1-4","No",0,0,"Outpatient","No","1-6 months TD",2,3,2,"30- 60 min","Below 10 min","Dispensary","Below 15 days","25- 50%",0,0,3.08571428571429,1.02857142857143,1.02857142857143,4.60227272727273,30,28,9
246,3,"30-44 yr","Female","Married","EPTB positive","Lymphadenitis","Primay or below","Housewife","High","1-4","Yes",1,0,"Inpatient","Yes","1-6 months TD",2,2,2,"30- 60 min","10- 60 min","Regional Hospital","16- 30 days","51- 75%",0,0,6.17142857142857,3.08571428571429,1.02857142857143,8.54707792207792,180,150,7
247,83,"30-44 yr","Female","Married","EPTB positive","Lymphadenitis","Primay or below","Housewife","High","1-4","Yes",0,0,"Inpatient","Yes","2 weeks TD",2,2,1,"Above 60 min","Above 120 min","Dispensary","16- 30 days","51- 75%",0,2.05714285714286,1.02857142857143,2.05714285714286,3.08571428571429,126.233766233766,30,23,1
248,88,"30-44 yr","Female","Married","EPTB positive","Lymphadenitis","Primay or below","Private Employed","Low","5-7","No",0,0,"Outpatient","No","1-6 months TD",0,0,2,"Below 30 min","Below 10 min","Regional Hospital","Above 30 days","25- 50%",0,0,0,0,0,1.09577922077922,35,0,0
249,93,"16-29 yr","Female","Married","EPTB positive","Lymphadenitis","Middle or Secondary","Housewife","High-middle","1-4","No",0,0,"Inpatient","No","1-6 months TD",2,3,2,"Below 30 min","Below 10 min","Dispensary","Above 30 days","76- 100%",0,20.5714285714286,12.3428571428571,10.2857142857143,8.22857142857143,4.09090909090909,150,90,0
250,133,"16-29 yr","Male","Unmarried","EPTB positive","Pleuritis","Primay or below","Unemployed","High-middle","8-10","No",0,0,"Inpatient","No","1-6 months TD",1,1,3,"30- 60 min","Below 10 min","Regional Hospital","Above 30 days","25- 50%",15.4285714285714,10.2857142857143,37.0285714285714,17.4857142857143,2.05714285714286,4.09090909090909,60,0,14
251,148,"Above 45 yr","Female","Married","EPTB positive","Others","Primay or below","Private Employed","Very high","1-4","No",0,0,"Inpatient","Yes","1-6 months TD",1,1,3,"Above 60 min","Above 120 min","Regional Hospital","Below 15 days","76- 100%",51.4285714285714,15.4285714285714,46.2857142857143,30.8571428571429,10.2857142857143,115.714285714286,90,0,1
252,315,"16-29 yr","Female","Unmarried","EPTB positive","Lymphadenitis","Middle or Secondary","Unemployed","High","5-7","No",0,0,"Inpatient","No","Above 12 months TD",1,1,2,"30- 60 min","Above 120 min","Regional Hospital","Below 15 days","76- 100%",30.8571428571429,15.4285714285714,41.1428571428571,10.2857142857143,3.08571428571429,126.233766233766,730,0,1
253,319,"Above 45 yr","Male","Unmarried","EPTB positive","Pleuritis","Primay or below","Private Employed","Low","5-7","Yes",0,0,"Inpatient","Yes","1-6 months TD",1,1,3,"30- 60 min","Above 120 min","Regional Hospital","Above 30 days","76- 100%",10.2857142857143,10.2857142857143,10.2857142857143,10.2857142857143,5.14285714285714,36.8181818181818,60,0,0
254,341,"Above 45 yr","Female","Married","EPTB positive","Others","Primay or below","Housewife","High","8-10","No",0,0,"Inpatient","No","1-6 months TD",2,2,3,"Above 60 min","Above 120 min","Dispensary","Below 15 days","76- 100%",154.285714285714,41.1428571428571,92.5714285714286,20.5714285714286,10.2857142857143,94.6753246753247,90,30,7
255,386,"Under 15 yr","Female",NA,"EPTB positive","Lymphadenitis","Primay or below","Unemployed","High","1-4","No",1,0,"Inpatient","No","1-6 months TD",2,2,3,"Above 60 min","10- 60 min","Regional Hospital",NA,NA,46.2857142857143,30.8571428571429,25.7142857142857,5.14285714285714,15.4285714285714,9.20454545454546,120,60,8
256,387,"Above 45 yr","Male","Married","EPTB negative","Lymphadenitis","Primay or below","Unemployed","Low","5-7","No",0,0,"Inpatient","No","Above 12 months TD",2,2,3,"Above 60 min","10- 60 min","Dispensary","Below 15 days","51- 75%",61.7142857142857,30.8571428571429,41.1428571428571,15.4285714285714,5.14285714285714,10.5194805194805,547.5,0,4
257,462,"16-29 yr","Female","Married","EPTB positive","Others","Primay or below","Housewife","Low-middle","5-7","No",0,1,"Inpatient","No","1 week TD",1,2,2,"Below 30 min","Below 10 min","Private Hospital","Below 15 days","76- 100%",8.22857142857143,1.02857142857143,15.4285714285714,2.05714285714286,4.11428571428571,1.46103896103896,7,5,3
258,484,"16-29 yr","Male","Married","EPTB positive","Pleuritis","Middle or Secondary","Private Employed","High-middle","1-4","No",0,0,"Outpatient","No","2 weeks TD",2,2,3,"Above 60 min","Above 120 min","Dispensary","Above 30 days","51- 75%",2.05714285714286,3.08571428571429,4.11428571428571,0,1.02857142857143,85.9090909090909,60,46,1
259,486,"Above 45 yr","Female","Married","EPTB positive","Others","Primay or below","Govt Employed","High","5-7","No",0,0,"Inpatient","No","2 weeks TD",1,1,3,"Above 60 min","Above 120 min","Regional Hospital","16- 30 days","76- 100%",15.4285714285714,2.05714285714286,41.1428571428571,51.4285714285714,10.2857142857143,189.350649350649,60,53,29
260,487,"16-29 yr","Female","Married","EPTB positive","Pleuritis","Middle or Secondary","Housewife","High","1-4","No",0,0,"Inpatient","No","2 weeks TD",2,3,3,"Above 60 min","Above 120 min","Dispensary","Below 15 days","76- 100%",30.8571428571429,10.2857142857143,51.4285714285714,36,5.14285714285714,110.454545454545,240,233,0
261,13,"16-29 yr","Female","Married","EPTB positive","Meningitis","Primay or below","Housewife","High","5-7","No",0,0,"Outpatient","No","2 weeks TD",2,2,3,"30- 60 min","10- 60 min","Dispensary","16- 30 days","25- 50%",7.2,5.14285714285714,30.8571428571429,15.4285714285714,3.08571428571429,26.2987012987013,30,28,33
262,14,"30-44 yr","Female","Married","EPTB positive","Pleuritis","Primay or below","Housewife","Very high","1-4","No",0,0,"Inpatient","Yes","1-6 months TD",3,3,3,"Below 30 min","10- 60 min","Regional Hospital","16- 30 days","51- 75%",72,25.7142857142857,61.7142857142857,41.1428571428571,5.14285714285714,9.64285714285714,210,150,17
263,17,"Under 15 yr","Female","Unmarried","EPTB negative","Meningitis","Primay or below","Govt Employed","High-middle","5-7","No",0,0,"Inpatient","No","1-6 months TD",0,0,2,"Below 30 min","60- 120 min","Regional Hospital",NA,NA,0,0,0,0,0,81.8181818181818,90,0,3
264,21,"16-29 yr","Female","Married","EPTB positive","Pleuritis","Primay or below","Housewife","Very high","1-4","No",0,0,"Outpatient","No","1-6 months TD",3,4,1,"Below 30 min","Above 120 min","Dispensary","16- 30 days","76- 100%",46.2857142857143,12.3428571428571,77.1428571428571,61.7142857142857,8.22857142857143,231.428571428571,120,90,13
265,22,"Above 45 yr","Female","Married","EPTB positive","Others","Primay or below","Housewife","Very high","5-7","No",1,0,"Outpatient","No","1-6 months TD",3,4,1,"Below 30 min","60- 120 min","District Hospital","Above 30 days","51- 75%",38.0571428571429,10.2857142857143,51.4285714285714,41.1428571428571,13.3714285714286,57.8571428571429,60,58,34
266,23,"Above 45 yr","Male","Married","EPTB positive","Pleuritis","Higher","Govt Employed","High","8-10","No",0,0,"Inpatient","No","1 week TD",2,2,2,"Below 30 min","Above 120 min","Regional Hospital","Below 15 days","76- 100%",48.3428571428571,8.22857142857143,36,8.22857142857143,2.05714285714286,189.350649350649,14,7,32
267,24,"Above 45 yr","Male","Married","EPTB positive","Pleuritis","Primay or below","Unemployed","High-middle","8-10","No",0,0,"Inpatient","No","1 week TD",2,2,2,"30- 60 min","60- 120 min","Dispensary","16- 30 days","76- 100%",61.7142857142857,10.2857142857143,20.5714285714286,25.7142857142857,5.14285714285714,49.0909090909091,60,53,40
268,27,"Above 45 yr","Male","Married","EPTB positive","Meningitis","Middle or Secondary","Private Employed","High","5-7","No",0,0,"Inpatient","No","1-6 months TD",2,2,2,"Below 30 min","10- 60 min","Dispensary","16- 30 days","51- 75%",25.7142857142857,10.2857142857143,30.8571428571429,23.6571428571429,2.05714285714286,52.5974025974026,60,58,9
269,34,"30-44 yr","Female","Married","EPTB positive","Pleuritis","Primay or below","Housewife","High","1-4","No",0,0,"Inpatient","Yes","1-6 months TD",1,1,2,"30- 60 min","60- 120 min","Dispensary","Below 15 days","76- 100%",46.2857142857143,36,25.7142857142857,41.1428571428571,5.14285714285714,63.1168831168831,180,90,16
270,35,"Above 45 yr","Male","Married","EPTB positive","Meningitis","Primay or below","Private Employed","High","1-4","No",0,0,"Inpatient","No","1-6 months TD",0,0,1,"Above 60 min","60- 120 min","Regional Hospital","Below 15 days","51- 75%",0,0,0,0,0,105.194805194805,60,0,8
271,39,"16-29 yr","Female","Married","EPTB positive","Pleuritis","Primay or below","Housewife","High","1-4","No",0,1,"Inpatient","No","1-6 months TD",0,0,3,"30- 60 min","Below 10 min","Regional Hospital","16- 30 days","25- 50%",0,0,0,0,0,5.91720779220779,45,0,17
272,41,"30-44 yr","Male","Married","EPTB positive","Pleuritis","Primay or below","Private Employed","Low-middle","5-7","Yes",1,0,"Inpatient","Yes","1-6 months TD",2,3,3,"Above 60 min","10- 60 min","Dispensary","16- 30 days","Below 25%",0,7.2,6.17142857142857,4.11428571428571,2.05714285714286,7.30519480519481,1095,1067,4
273,44,"Above 45 yr","Male","Married","EPTB positive","Pleuritis","Primay or below","Govt Employed","Low-middle","11-20","No",0,0,"Inpatient","No","2 weeks TD",1,1,3,"Above 60 min","10- 60 min","District Hospital","Above 30 days","25- 50%",0,1.02857142857143,2.05714285714286,0,2.05714285714286,7.30519480519481,30,20,32
274,46,"Above 45 yr","Male","Married","EPTB negative","Meningitis","Primay or below","Unemployed","Very high","5-7","No",0,1,"Inpatient","No","1-6 months TD",1,2,2,"Below 30 min","60- 120 min","Dispensary","Above 30 days","51- 75%",144,15.4285714285714,102.857142857143,61.7142857142857,5.14285714285714,96.4285714285714,180,90,2
275,47,"16-29 yr","Female","Married","EPTB positive","Pleuritis","Primay or below","Housewife","High-middle","8-10","No",0,0,"Inpatient","No","6-12 months TD",1,1,3,"30- 60 min","Above 120 min","Dispensary","Above 30 days","51- 75%",51.4285714285714,10.2857142857143,66.8571428571429,66.8571428571429,12.3428571428571,85.9090909090909,730,550,10
276,49,"Under 15 yr","Male",NA,"EPTB positive","Pleuritis","Primay or below","Unemployed","Low-middle","5-7","No",0,0,"Inpatient","No","2-4 weeks TD",2,2,2,"30- 60 min","10- 60 min","Dispensary","Above 30 days","25- 50%",0,7.2,20.5714285714286,10.2857142857143,3.08571428571429,4.38311688311688,28,14,8
277,50,"Under 15 yr","Female",NA,"EPTB negative","Pleuritis","Primay or below","Private Employed","Very high","5-7","No",1,0,"Inpatient","No","2 weeks TD",0,0,2,"Below 30 min","10- 60 min","Regional Hospital","Below 15 days","Below 25%",0,0,10.2857142857143,18.5142857142857,2.05714285714286,38.5714285714286,7,0,4
278,52,"16-29 yr","Male","Unmarried","EPTB positive","Pleuritis","Primay or below","Private Employed","Very high","5-7","No",0,0,"Inpatient","No","2-4 weeks TD",1,2,3,"Above 60 min","60- 120 min","Dispensary","16- 30 days","76- 100%",102.857142857143,36,123.428571428571,41.1428571428571,5.14285714285714,57.8571428571429,30,16,3
279,53,"30-44 yr","Female","Married","EPTB positive","Pleuritis","Primay or below","Private Employed","High-middle","5-7","No",0,0,"Inpatient","No","1-6 months TD",1,2,3,"Above 60 min","60- 120 min","District Hospital","Above 30 days","25- 50%",41.1428571428571,10.2857142857143,51.4285714285714,15.4285714285714,5.14285714285714,36.8181818181818,150,120,4
280,57,"30-44 yr","Male","Married","EPTB positive","Pleuritis","Middle or Secondary","Govt Employed","Very high","5-7","No",0,0,"Inpatient","No","1-6 months TD",1,2,3,"Above 60 min","60- 120 min","District Hospital","Below 15 days","76- 100%",0,5.14285714285714,8.22857142857143,5.14285714285714,2.05714285714286,57.8571428571429,14,7,3
281,58,"30-44 yr","Male","Married","EPTB positive","Pleuritis","Primay or below","Private Employed","High-middle","1-4","No",0,0,"Inpatient","No","1-6 months TD",0,0,3,"Above 60 min","10- 60 min","Regional Hospital","16- 30 days","76- 100%",0,8.22857142857143,12.3428571428571,8.22857142857143,2.05714285714286,24.5454545454545,14,0,0
282,59,"16-29 yr","Male","Unmarried","EPTB positive","Meningitis","Primay or below","Unemployed","Very low","1-4","Yes",0,1,"Inpatient","Yes","2-4 weeks TD",1,2,2,"30- 60 min","60- 120 min","Regional Hospital","16- 30 days","76- 100%",0,10.2857142857143,5.14285714285714,3.08571428571429,2.05714285714286,11.6883116883117,28,7,19
283,64,"Above 45 yr","Male","Married","EPTB positive","Pleuritis","Primay or below","Private Employed","Very high","8-10","No",0,0,"Inpatient","No","2-4 weeks TD",0,0,3,"30- 60 min","60- 120 min","Regional Hospital","16- 30 days","76- 100%",0,0,3.08571428571429,1.02857142857143,1.02857142857143,77.1428571428571,30,30,1
284,66,"16-29 yr","Female",NA,"EPTB positive","Meningitis","Middle or Secondary","Unemployed","High-middle","8-10","No",1,0,"Inpatient","No","2-4 weeks TD",1,2,2,"30- 60 min","60- 120 min","Dispensary","16- 30 days","76- 100%",0,10.2857142857143,15.4285714285714,46.2857142857143,10.2857142857143,61.3636363636363,30,23,5
285,71,"Above 45 yr","Male","Married","EPTB positive","Meningitis","Primay or below","Private Employed","High","1-4","No",0,0,"Inpatient","No","1-6 months TD",0,0,3,"Above 60 min","60- 120 min","Regional Hospital","Below 15 days","76- 100%",0,5.14285714285714,7.2,5.14285714285714,3.08571428571429,78.8961038961039,14,0,0
286,87,"16-29 yr","Male","Unmarried","EPTB positive","Pleuritis","Primay or below","Unemployed","High-middle","5-7","No",0,1,"Inpatient","No","2-4 weeks TD",1,1,1,"Below 30 min","10- 60 min","Regional Hospital","Below 15 days","25- 50%",0,4.11428571428571,20.5714285714286,15.4285714285714,1.02857142857143,24.5454545454545,90,69,0
287,128,"16-29 yr","Female","Married","EPTB positive","Pleuritis","Primay or below","Housewife","Very high","1-4","No",0,1,"Inpatient","No","1-6 months TD",1,2,3,"Above 60 min","60- 120 min","Dispensary","Below 15 days","76- 100%",0,10.2857142857143,34.9714285714286,27.7714285714286,4.11428571428571,77.1428571428571,60,30,1
288,129,"Above 45 yr","Male","Unmarried","EPTB positive","Meningitis","Primay or below","Govt Employed","High","5-7","No",0,1,"Inpatient","No","1 week TD",2,2,1,"Above 60 min","10- 60 min","District Hospital","16- 30 days","25- 50%",0,3.6,6.17142857142857,3.08571428571429,2.05714285714286,15.3409090909091,21,16,0
289,130,"Above 45 yr","Male","Married","EPTB positive","Pleuritis","Middle or Secondary","Private Employed","High-middle","5-7","No",0,0,"Inpatient","No","2-4 weeks TD",0,0,1,"Below 30 min","10- 60 min","Regional Hospital","Below 15 days","76- 100%",0,0,0,0,0,12.2727272727273,14,0,11
290,131,"16-29 yr","Male","Married","EPTB positive","Pleuritis","Middle or Secondary","Govt Employed","High-middle","11-20","No",0,0,"Inpatient","No","2-4 weeks TD",0,1,1,"Below 30 min","10- 60 min","Regional Hospital","Below 15 days","76- 100%",0,2.05714285714286,8.22857142857143,6.17142857142857,4.11428571428571,24.5454545454545,28,7,1
291,137,"30-44 yr","Male","Married","EPTB positive","Pleuritis","Primay or below","Unemployed","Very high","8-10","No",0,0,"Inpatient","No","2 weeks TD",0,1,3,"Above 60 min","60- 120 min","Regional Hospital","Below 15 days","76- 100%",0,2.05714285714286,3.08571428571429,4.11428571428571,1.02857142857143,77.1428571428571,14,9,1
292,140,"Above 45 yr","Female","Married","EPTB positive","Pleuritis","Primay or below","Housewife","Very high","1-4","No",0,0,"Inpatient","No","1-6 months TD",0,0,1,"Below 30 min","60- 120 min","Regional Hospital","Below 15 days","51- 75%",0,1.02857142857143,0,2.05714285714286,2.05714285714286,57.8571428571429,60,0,6
293,151,"16-29 yr","Male","Unmarried","EPTB positive","Pleuritis","Middle or Secondary","Private Employed","Very high","5-7","No",1,0,"Inpatient","Yes","2 weeks TD",1,1,1,"Below 30 min","60- 120 min","Dispensary","Below 15 days","51- 75%",0,10.2857142857143,15.4285714285714,7.2,8.22857142857143,77.1428571428571,14,7,12
294,160,"16-29 yr","Female","Unmarried","EPTB positive","Pleuritis","Primay or below","Unemployed","Very high","5-7","No",1,0,"Inpatient","No","2 weeks TD",0,0,1,"Below 30 min","60- 120 min","Regional Hospital","Below 15 days","51- 75%",0,0,0,0,0,96.4285714285714,7,0,11
295,162,"30-44 yr","Female","Married","EPTB positive","Pleuritis","Primay or below","Housewife","Very high","8-10","No",0,0,"Inpatient","No","2-4 weeks TD",1,1,3,"Above 60 min","60- 120 min","Regional Hospital","16- 30 days","51- 75%",0,5.14285714285714,7.2,10.2857142857143,8.22857142857143,57.8571428571429,30,16,1
296,176,"16-29 yr","Male","Unmarried","EPTB positive","Pleuritis","Primay or below","Private Employed","Very high","1-4","No",0,1,"Inpatient","No","1 week TD",2,2,1,"Below 30 min","60- 120 min","Dispensary","Below 15 days","51- 75%",8.22857142857143,15.4285714285714,15.4285714285714,6.17142857142857,6.17142857142857,77.1428571428571,30,23,11
297,182,"16-29 yr","Male","Married","EPTB positive","Pleuritis","Middle or Secondary","Private Employed","High-middle","8-10","No",1,1,"Inpatient","No","2-4 weeks TD",2,3,3,"Above 60 min","60- 120 min","Dispensary","16- 30 days","51- 75%",20.5714285714286,10.2857142857143,25.7142857142857,15.4285714285714,10.2857142857143,61.3636363636364,45,35,13
298,186,"30-44 yr","Female","Married","EPTB positive","Pleuritis","Primay or below","Private Employed","Low-middle","5-7","No",1,0,"Inpatient","No","2-4 weeks TD",2,2,1,"Below 30 min","60- 120 min","Dispensary","Below 15 days","76- 100%",0,8.22857142857143,20.5714285714286,10.2857142857143,2.05714285714286,35.0649350649351,14,11,6
299,188,"30-44 yr","Male","Unmarried","EPTB positive","Meningitis","Primay or below","Private Employed","Low","1-4","No",0,0,"Inpatient","No","2-4 weeks TD",2,4,3,"Above 60 min","60- 120 min","District Hospital","Below 15 days","76- 100%",25.7142857142857,10.2857142857143,30.8571428571429,25.7142857142857,10.2857142857143,43.8311688311688,14,10,3
300,191,"Above 45 yr","Male","Married","EPTB positive","Pleuritis","Primay or below","Private Employed","Low","5-7","No",0,1,"Inpatient","No","1 week TD",2,3,3,"Above 60 min","60- 120 min","Dispensary","Below 15 days","76- 100%",15.4285714285714,20.5714285714286,20.5714285714286,10.2857142857143,3.08571428571429,15.7792207792208,7,5,0
301,203,"16-29 yr","Female","Unmarried","EPTB positive","Pleuritis","Middle or Secondary","Govt Employed","High-middle","1-4","No",1,0,"Inpatient","No","2 weeks TD",0,0,2,"Below 30 min","Above 120 min","Regional Hospital","Below 15 days","51- 75%",0,0,0,0,0,85.9090909090909,14,7,14
302,213,"16-29 yr","Male","Unmarried","EPTB positive","Pleuritis","Primay or below","Private Employed","High","1-4","No",1,1,"Inpatient","No","2 weeks TD",2,2,3,"Above 60 min","60- 120 min","Dispensary","Below 15 days","51- 75%",0,10.2857142857143,26.7428571428571,15.4285714285714,4.11428571428571,63.1168831168831,7,3,0
303,219,"Under 15 yr","Male",NA,"EPTB negative","Meningitis","Primay or below","Private Employed","High-middle","5-7","No",0,1,"Inpatient","No","1 week TD",2,4,3,"Above 60 min","60- 120 min","Dispensary",NA,NA,15.4285714285714,5.14285714285714,20.5714285714286,6.17142857142857,4.11428571428571,102.272727272727,14,7,4
304,225,"Under 15 yr","Female",NA,"EPTB positive","Meningitis","Primay or below","Private Employed","Low-middle","5-7","No",0,1,"Inpatient","No","1 week TD",2,2,2,"30- 60 min","60- 120 min","Dispensary","Below 15 days","76- 100%",25.7142857142857,5.14285714285714,23.6571428571429,15.4285714285714,2.05714285714286,58.4415584415584,14,13,10
305,228,"30-44 yr","Female","Married","EPTB positive","Pleuritis","Middle or Secondary","Housewife","High","5-7","No",0,0,"Inpatient","No","2 weeks TD",0,0,2,"30- 60 min","60- 120 min","Regional Hospital","Below 15 days","76- 100%",0,0,0,0,0,63.1168831168831,14,4,25
306,235,"Under 15 yr","Female",NA,"EPTB negative","Pleuritis","Primay or below","Govt Employed","Very high","1-4","No",0,1,"Inpatient","No","1 week TD",2,2,3,"30- 60 min","60- 120 min","Dispensary",NA,NA,51.4285714285714,12.3428571428571,41.1428571428571,20.5714285714286,8.22857142857143,96.4285714285714,30,27,4
307,237,"Above 45 yr","Female","Married","EPTB negative","Pleuritis","Primay or below","Housewife","Very high","5-7","No",0,0,"Inpatient","No","2 weeks TD",1,2,3,"Above 60 min","Above 120 min","Dispensary","Below 15 days","76- 100%",38.0571428571429,25.7142857142857,98.7428571428571,46.2857142857143,2.05714285714286,115.714285714286,14,7,0
308,241,"30-44 yr","Male","Unmarried","EPTB negative","Pleuritis","Primay or below","Govt Employed","High-middle","5-7","No",0,0,"Inpatient","No","1 week TD",0,2,2,"Below 30 min","60- 120 min","Regional Hospital","Below 15 days","76- 100%",0,8.22857142857143,15.4285714285714,5.14285714285714,2.05714285714286,61.3636363636364,7,2,13
309,243,"Above 45 yr","Male","Married","EPTB positive","Meningitis","Primay or below","Unemployed","Very high","5-7","No",0,0,"Inpatient","No","1 week TD",0,0,2,"Below 30 min","10- 60 min","Regional Hospital","16- 30 days","76- 100%",0,0,0,0,0,64.2857142857143,2,1,2
310,247,"30-44 yr","Male","Married","EPTB positive","Meningitis","Primay or below","Govt Employed","High-middle","1-4","No",0,0,"Inpatient","No","1-6 months TD",3,2,3,"Above 60 min","Above 120 min","Regional Hospital","16- 30 days","76- 100%",47.3142857142857,18.5142857142857,43.2,45.2571428571429,10.2857142857143,143.181818181818,60,30,5
311,251,"Above 45 yr","Male","Married","EPTB negative","Pleuritis","Primay or below","Govt Employed","High","1-4","No",0,0,"Inpatient","No","1 week TD",1,1,2,"Above 60 min","10- 60 min","District Hospital","Below 15 days","76- 100%",20.5714285714286,5.14285714285714,12.3428571428571,8.22857142857143,5.14285714285714,31.5584415584416,7,5,16
312,252,"Under 15 yr","Female",NA,"EPTB negative","Pleuritis","Middle or Secondary","Unemployed","Very high","5-7","No",0,0,"Inpatient","No","2 weeks TD",2,2,2,"Above 60 min","60- 120 min","District Hospital","Below 15 days","51- 75%",41.1428571428571,20.5714285714286,41.1428571428571,51.4285714285714,5.14285714285714,96.4285714285714,14,7,4
313,265,"30-44 yr","Male","Married","EPTB negative","Meningitis","Higher","Private Employed","High","5-7","No",0,0,"Inpatient","No","2 weeks TD",0,1,1,"Above 60 min","60- 120 min","Regional Hospital","Below 15 days","25- 50%",0,2.05714285714286,3.08571428571429,4.11428571428571,1.02857142857143,78.8961038961039,7,2,3
314,278,"Above 45 yr","Male","Married","EPTB negative","Meningitis","Primay or below","Govt Employed","Low-middle","8-10","No",0,1,"Inpatient","No","2-4 weeks TD",2,2,1,"Below 30 min","60- 120 min","Private Hospital","Below 15 days","25- 50%",0,4.11428571428571,6.17142857142857,7.2,3.08571428571429,73.051948051948,21,14,0
315,290,"30-44 yr","Male","Married","EPTB positive","Meningitis","Primay or below","Private Employed","Very high","8-10","No",1,1,"Inpatient","No","1-6 months TD",2,3,1,"Below 30 min","60- 120 min","Dispensary","16- 30 days","76- 100%",0,7.2,6.17142857142857,4.11428571428571,3.08571428571429,160.714285714286,90,45,6
316,303,"Under 15 yr","Female","Unmarried","EPTB negative","Meningitis","Primay or below","Private Employed","High","5-7","No",0,0,"Inpatient","No","2 weeks TD",0,0,2,"Below 30 min","10- 60 min","Regional Hospital",NA,NA,0,0,0,0,0,13.1493506493506,3,0,0
317,308,"16-29 yr","Male","Married","EPTB positive","Pleuritis","Primay or below","Govt Employed","High-middle","1-4","No",0,1,"Inpatient","No","1 week TD",3,3,2,"Below 30 min","10- 60 min","Dispensary","Below 15 days","25- 50%",36,5.14285714285714,38.0571428571429,20.5714285714286,3.08571428571429,12.2727272727273,21,18,7
318,322,"Above 45 yr","Female","Married","EPTB negative","Meningitis","Primay or below","Housewife","Low-middle","5-7","No",0,0,"Inpatient","No","2-4 weeks TD",2,3,1,"Below 30 min","60- 120 min","Dispensary","Below 15 days","76- 100%",102.857142857143,41.1428571428571,185.142857142857,25.7142857142857,5.14285714285714,58.4415584415584,14,9,1
319,364,"16-29 yr","Male","Married","EPTB negative","Pleuritis","Middle or Secondary","Govt Employed","High-middle","5-7","No",1,0,"Inpatient","No","2-4 weeks TD",2,2,1,"Below 30 min","Above 120 min","District Hospital","16- 30 days","76- 100%",102.857142857143,51.4285714285714,41.1428571428571,51.4285714285714,10.2857142857143,85.9090909090909,30,23,11
320,366,"Above 45 yr","Male","Married","EPTB negative","Pleuritis","Middle or Secondary","Unemployed","High-middle","8-10","No",0,0,"Inpatient","No","2 weeks TD",2,2,1,"Below 30 min","10- 60 min","Dispensary","16- 30 days","25- 50%",20.5714285714286,8.22857142857143,25.7142857142857,15.4285714285714,12.3428571428571,24.5454545454545,21,14,29
321,376,"Above 45 yr","Female","Married","EPTB negative","Meningitis","Primay or below","Govt Employed","Very high","1-4","No",0,1,"Inpatient","No","1-6 months TD",0,2,1,"Below 30 min","60- 120 min","Regional Hospital","Above 30 days","25- 50%",0,0,10.2857142857143,5.14285714285714,2.05714285714286,160.714285714286,365,245,7
322,377,"16-29 yr","Female","Unmarried","EPTB negative","Pleuritis","Primay or below","Private Employed","Very low","5-7","No",0,0,"Inpatient","No","2 weeks TD",2,2,2,"Below 30 min","10- 60 min","District Hospital","16- 30 days","76- 100%",0,3.08571428571429,5.14285714285714,8.22857142857143,4.11428571428571,0.876623376623377,30,20,6
323,378,"16-29 yr","Male","Married","EPTB negative","Meningitis","Middle or Secondary","Private Employed","Low-middle","8-10","No",0,0,"Inpatient","No","1 week TD",1,2,1,"Below 30 min","60- 120 min","Dispensary","Below 15 days","76- 100%",0,7.2,10.2857142857143,0,3.08571428571429,43.8311688311688,6,5,5
324,410,"Above 45 yr","Male","Married","EPTB negative","Meningitis","Higher","Govt Employed","Very high","5-7","No",0,0,"Inpatient","No","2 weeks TD",2,2,2,"Below 30 min","Below 10 min","Dispensary","Below 15 days","76- 100%",51.4285714285714,30.8571428571429,66.8571428571429,20.5714285714286,5.14285714285714,4.01785714285714,7,6,2
325,411,"16-29 yr","Female","Married","EPTB positive","Pleuritis","Primay or below","Govt Employed","Low","8-10","No",1,0,"Inpatient","Yes","2-4 weeks TD",2,4,2,"Below 30 min","60- 120 min","Dispensary","16- 30 days","51- 75%",10.2857142857143,7.2,30.8571428571429,10.2857142857143,3.08571428571429,15.7792207792208,45,30,1
326,430,"Above 45 yr","Male","Married","EPTB positive","Others","Primay or below","Govt Employed","Very high","5-7","No",0,0,"Inpatient","No","1 week TD",1,1,1,"Below 30 min","10- 60 min","Dispensary","16- 30 days","25- 50%",36,7.2,41.1428571428571,13.3714285714286,5.14285714285714,38.5714285714286,14,7,5
327,445,"30-44 yr","Female","Married","EPTB negative","Meningitis","Primay or below","Private Employed","Low-middle","1-4","No",0,1,"Inpatient","No","2 weeks TD",1,1,2,"Below 30 min","10- 60 min","Dispensary","16- 30 days","51- 75%",10.2857142857143,5.14285714285714,25.7142857142857,5.14285714285714,5.14285714285714,14.6103896103896,14,7,3
328,447,"Under 15 yr","Female","Unmarried","EPTB negative","Pleuritis","Primay or below","Unemployed","High","5-7","No",0,0,"Inpatient","No","2 weeks TD",4,4,3,"Above 60 min","Below 10 min","Dispensary","Above 30 days","25- 50%",15.4285714285714,10.2857142857143,25.7142857142857,8.22857142857143,2.05714285714286,2.62987012987013,14,14,4
329,464,"30-44 yr","Male","Married","EPTB negative","Meningitis","Primay or below","Unemployed","High","1-4","No",0,0,"Inpatient","No","1 week TD",0,0,1,"Above 60 min","60- 120 min","Regional Hospital","16- 30 days","76- 100%",0,0,0,0,0,105.194805194805,7,4,3
330,499,"Above 45 yr","Female","Widow","EPTB negative","Meningitis","Primay or below","Housewife","High","1-4","No",0,0,"Inpatient","No","2 weeks TD",1,1,1,"Below 30 min","60- 120 min","Dispensary","Below 15 days","25- 50%",0,2.05714285714286,2.57142857142857,0,0.514285714285714,78.8961038961039,7,5,1
